# Supplementary material for: Novel Phenotypic Outcomes Identified for a Public Collection of Approved Drugs from a Publicly Accessible Panel of Assays
Source: PLoS One. 2015 Jul 15;10(7):e0130796. doi: 10.1371/journal.pone.0130796 (PMC4503722; doi:10.1371/journal.pone.0130796)
Supplement: S1 Table — (XLS) [file pone.0130796.s001.xls]

## Sheet: Dataset S1
S1 Table. Tabulation of assays used for profiling NPC compounds
Assay number	Assay name	Assay module	Sub-module	flowscheme role	Number of compounds tested	desired result	single concentration threshold for defining actives (%)
1	VEGF_ADSC\ECFC Angio CD31 TubeArea	Anti-Angiogenesis	NA	screen	2407	active	40
2	VEGF_ADSC\ECFC Angio CD31 TubeArea	Anti-Angiogenesis	NA	primary	368	active
3	VEGF_ADSC\ECFC Angio Hoechst NucArea	Anti-Angiogenesis	NA	primary	368	inactive
4	WntCondMedia_bCateninfluor/nucareaC2C12	Wnt Pathway	NA	screen	2489	active	40
5	WntCondMedia_bCatenin C2C12	Wnt Pathway	NA	primary	97	active
6	WntCondMedia_Alk Phos C2C12	Wnt Pathway	NA	primary	97	active
7	5mMGluc_INS1E InsulinRelease 40mMGluc	Insulin Secretion	NA	screen	2467	active	20
8	5mMGluc_INS1E SecretionMod	Insulin Secretion	NA	primary	102	active
9	0.1mMGluc_INS1E SecretionMod Act	Insulin Secretion	NA	primary	48	inactive
10	0.1mMGluc_INS1E FluxOR	Insulin Secretion	NA	confirmatory	21	inactive
11	hNCI-H716 GLP1 Secretion	GLP 1 Secretion	NA	screen	2464	active	20
12	hNCI-H716 GLP1 Secretion	GLP 1 Secretion	NA	primary	108	active
13	mSTC-1 GLP1 Secretion	GLP 1 Secretion	NA	primary	107	active
14	Hela CellCycMod PI 2N	CellCycle G2/M	NA	profiling	184
15	Hela CellCycMod PI S Phase	CellCycle G2/M	NA	profiling	184
16	Hela CellCycMod PI 4N	CellCycle G2/M	NA	profiling	184
17	Hela CellCycMod PI MI	CellCycle G2/M	NA	profiling	184
18	Hela CellCycMod PI Cell Number	CellCycle G2/M	NA	profiling	184
19	Basal_Viability ATP DLD-1	Kras/Wnt SL	NA	screen	2434	active	50
20	Basal_Viability ATP SW480	Kras/Wnt SL	NA	screen	2434	active	50
21	Basal_Viability ATP HCT116	Kras/Wnt SL	NA	screen	2434	active	50
22	GSK3b inh pretreated_Viability ATP HCT116	Kras/Wnt SL	NA	screen	2434	active	50
23	Basal_Viability ATP DLD-1	Kras/Wnt SL	KRAS-dep	primary	239	active
24	Basal_Viability ATP SW480	Kras/Wnt SL	KRAS-dep	primary	239	active
25	Basal_Viability ATP HCT116	Kras/Wnt SL	KRAS-dep	primary	239	active
27	Basal_Viability ATP Colo 320	Kras/Wnt SL	KRAS-dep	primary	239	inactive
30	Basal_Viability ATP SNU-C1	Kras/Wnt SL	KRAS-dep	primary	238	inactive
23	Basal_Viability ATP DLD-1	Kras/Wnt SL	BRAF-dep	primary	239	inactive
24	Basal_Viability ATP SW480	Kras/Wnt SL	BRAF-dep	primary	239	inactive
25	Basal_Viability ATP HCT116	Kras/Wnt SL	BRAF-dep	primary	239	inactive
27	Basal_Viability ATP Colo 320	Kras/Wnt SL	BRAF-dep	primary	239	inactive
28	Basal_Viability ATP HT-29	Kras/Wnt SL	BRAF-dep	primary	239	active
29	Basal_Viability ATP RKO	Kras/Wnt SL	BRAF-dep	primary	239	active
30	Basal_Viability ATP SNU-C1	Kras/Wnt SL	BRAF-dep	primary	238	inactive
23	Basal_Viability ATP DLD-1	Kras/Wnt SL	Colo320-resistant	primary	239	active
24	Basal_Viability ATP SW480	Kras/Wnt SL	Colo320-resistant	primary	239	active
25	Basal_Viability ATP HCT116	Kras/Wnt SL	Colo320-resistant	primary	239	active
27	Basal_Viability ATP Colo 320	Kras/Wnt SL	Colo320-resistant	primary	239	inactive
28	Basal_Viability ATP HT-29	Kras/Wnt SL	Colo320-resistant	primary	239	active
29	Basal_Viability ATP RKO	Kras/Wnt SL	Colo320-resistant	primary	239	active
30	Basal_Viability ATP SNU-C1	Kras/Wnt SL	Colo320-resistant	primary	238	active
25	Basal_Viability ATP HCT116	Kras/Wnt SL	Basal HCT116	primary	239	active
26	GSK3b inh pretreated_Viability ATP HCT116	Kras/Wnt SL	Basal HCT116	primary	186	inactive
25	Basal_Viability ATP HCT116	Kras/Wnt SL	Wnt-stim HCT116	primary	239	inactive
26	GSK3b inh pretreated_Viability ATP HCT116	Kras/Wnt SL	Wnt-stim HCT116	primary	186	active
31	hp70S6K1 LANCE	Kinase Panel	NA	profiling	85		50
32	hKDR LANCE	Kinase Panel	NA	profiling	85		50
33	hJAK2 LANCE	Kinase Panel	NA	profiling	85		50
34	hGSK3b LANCE	Kinase Panel	NA	profiling	85		50
35	hFLT3 LANCE	Kinase Panel	NA	profiling	85		50
