# Supplementary material for: Novel Phenotypic Outcomes Identified for a Public Collection of Approved Drugs from a Publicly Accessible Panel of Assays
Source: PLoS One. 2015 Jul 15;10(7):e0130796. doi: 10.1371/journal.pone.0130796 (PMC4503722; doi:10.1371/journal.pone.0130796)
Supplement: S2 Table — See legend for Table 2 in main manuscript (XLS) [file pone.0130796.s002.xls]

## Sheet: Datset S2
S2 Table. IC50 / EC50 in µM for 173 active compounds compounds across 5 phenotypic assay modules. See legend for table 2 in main manuscript
NCGC number	NPC browser name	Modules where compound is active	Anti-Angiogenesis	CellCycle G2/M	GLP 1 Secretion	Insulin Secretion	Wnt Pathway	Basal_Viability ATP Colo 320	Basal_Viability ATP DLD-1	Basal_Viability ATP HCT116	Basal_Viability ATP HT-29	Basal_Viability ATP RKO	Basal_Viability ATP SNU-C1	Basal_Viability ATP SW480	GSK3b inh pretreated_Viability ATP HCT116	p70S6K1	KDR	JAK2	GSK3b	FLT3	Included in manuscript table 2
NCGC00178521-03	Trichlormethine	Anti-Angiogenesis, GLP 1 Secretion	4.04		3.9691	20	20		20	10.0779				20	3.35518
NCGC00013058-02	malachite green	Anti-Angiogenesis, Wnt Pathway	0.0605		20.1	20.1	0.3634	0.160803	0.0217552	0.0178662	0.00981835	0.118289	0.035361	0.00922497	0.00983362
NCGC00095264-04	Quixalin	Anti-Angiogenesis	2.0001	20	20.1	20.1	20.1	0.0493349	0.408614	0.0474623	20	0.0627375	0.4952	0.0438071	0.0393405	20	20	20	20	20
NCGC00022001-13	Podofilox	Anti-Angiogenesis, Wnt Pathway	0.0081	0.0077	20.1	20.1	0.0091		0.181846	0.184344				0.206807	0.0666667	20	20	20	20	20
NCGC00161636-02	Iodotetragnost	KRAS-dep	20	20	20.1	20.1	20	0.311535	0.0131909	0.3843	5.7327	0.0372666	3.7573	0.1124	0.054
NCGC00016353-08	Butyl aminobenzoate	KRAS-dep	20.1	20	20.1	20.1	20.1	20	4.5645	20	20	0.1368	20	0.586	5.6075
NCGC00091195-08	Phenol, 2,2'-methylenebis(3,4,6-trichloro)-	Anti-Angiogenesis, KRAS-dep	0.405	20	20.1	20.1	20.1	0.0572	0.0157	0.0312101	0.4596	0.1085	0.032	0.003	0.0666667
NCGC00091835-10	Chlormethine	Wnt Pathway	1.9268	20	20.1	20.1	1.6069		14.622	20				15.5191	9.89888	13.51	20	20	20	20
NCGC00091050-09	Mercury, (acetato-o)phenyl-	GLP 1 Secretion	0.5302		0.7133	20.1	20.1	1.3032	0.7357	2.7986	0.7989	1.2037	0.192	0.5432	0.359969
NCGC00096056-02	Acrinol	Anti-Angiogenesis	4.9385	20	20.1	20.1	20.1		20	15.6509				3.22753	5.91981
NCGC00166115-02	Tinostat	Anti-Angiogenesis	2.0125	20	20	20.1	20		8.77433	20				3.08617	20
NCGC00018163-10	Helmoral b	Anti-Angiogenesis	1.7932	20	19.4275	20.1	20	0.0150499	0.001	0.001	0.9959	0.001	0.00866603	0.001	0.001	20	17.6	20	6.57	20
NCGC00018098-07	Diiodohydroxyquinoline	Anti-Angiogenesis	2.3935	20	20.1	20.1	20.1	0.0213	0.0178	0.040975	0.7047	0.0227	0.0387	0.0036	0.0666667	20	20	20	20	20
NCGC00015360-08	Gadopentetic acid	Wnt-stim HCT116	20.1	20	20.1	20.1	20.1	20	20	20	20	2.9588	20	3.1405	0.895971
NCGC00091034-10	captan	Wnt Pathway	20	20	20.1	20.1	0.5109	0.3057	0.3481	1.7645	0.4997	0.4023	0.9026	0.0788	2.2068
NCGC00094717-06	Mercaptopurine	Anti-Angiogenesis	0.9149	20	20.1	20.1	20.1	1.2986	0.259808	0.259098	0.634546	0.659104	20	1.03579	1.41893	20	20	20	20	20
NCGC00015523-13	Formaldehyde-hydroquinone polymer	GLP 1 Secretion	20		1.0056	20	20		20	20				20	20
NCGC00025060-15	methotrexate	Wnt Pathway	20	20	20.1	20.1	0.0116	0.001	0.703844	0.001	0.001	0.001	20	0.001	0.001						Yes
NCGC00263442-01	Tioguanine	Anti-Angiogenesis	0.6224	20	20.1	20.1	20.1	0.372989	0.108046	0.138555	0.0492687	0.343097	4.40013	0.40237	0.163258	20	20	20	20	20
NCGC00015442-15	Fluorouracil	KRAS-dep	20	20	20.1	20.1	20.1	20	20	1.9627	20	20	20	20	3.1613
NCGC00015735-11	Niclosamide	Anti-Angiogenesis, Wnt Pathway	0.112	20	20.1	20.1	1.5708	0.00826087	0.00349437	0.00144225	4.07321	0.001	0.472849	0.001	0.00295418	20	20	20	20	20
NCGC00164245-03	dimethyldodecylbenzylammonium	basal HCT116, Colo320-resistant	20	20	20.1	20.1	20.1	8.9925	0.738241	1.9625	0.464891	3.0671	0.0199975	7.9452	20
NCGC00159417-05	Aurobin	GLP 1 Secretion	20		2.5533	20.1	20.1		1.49163	7.63328				3.15501	2.27071
NCGC00179673-03	idoxuridine	Anti-Angiogenesis	0.6806	20	20.1	20.1	20.1		20	20				20	20
NCGC00091330-07	Anthralin	Anti-Angiogenesis	0.6039	20	20.1	20.1	20.1		0.0666667	2.2029				1.57133	16.251
NCGC00163910-05	temephos	KRAS-dep	20		20.1	20.1	20.1	20	20	20	20	12.0958	3.0339	0.0118	20
NCGC00096122-05	Thioinosine	Anti-Angiogenesis, basal HCT116, Colo320-resistant, KRAS-dep	1.4206	20	20.1	20.1	20.1	1.06382	0.0630202	0.0285787	0.118093	0.0143689	2.185	0.028673	0.504423
NCGC00016706-07	parbendazole	Anti-Angiogenesis, Wnt Pathway	0.053	0.010619	20.1	20.1	0.0336		0.639897	0.118402				1.98782	0.104899
NCGC00178831-03	Acriflavinium chloride	Wnt Pathway	20.1	20	20.1	20.1	1.5999		4.02674	10.3371				1.26179	4.35573	6.57	20	20	20	20
NCGC00015199-20	Pepstatin	Anti-Angiogenesis	1.2446	20	20.1	20.1	20.1		20	20				20	17.664
NCGC00023722-08	Floxuridine	Anti-Angiogenesis, Colo320-resistant, KRAS-dep	0.0216	20	20.1	20.1	20.1	20	0.001	0.001	20	0.001	20	20	0.001	20	20	20	20	20
NCGC00015060-18	Azathioprine	KRAS-dep	20.1	20	20.1	20.1	20.1	10.3402	0.363532	0.207385	20	2.66136	20	9.4353	0.623217	20	20	20	20	20
NCGC00015251-13	B 5097, ba	Anti-Angiogenesis	3.0384	20	20	20.1	20.1		2.80879	3.14288				2.91572	2.10353
NCGC00016256-17	Pyrimethamine	Wnt Pathway	20.1	20	20.1	20.1	0.0677		20	18.1558				12.4965	20	20	20	20	20	20	Yes
NCGC00181330-02	Nitrovin	Wnt Pathway	20.1	20	20.1	20.1	0.372	0.003	20	0.1357	0.003	0.0128	1.3539	0.0076	0.0237
NCGC00166113-04	Diphenylcyclopropenone	Wnt Pathway	3.8353	20	20.1	20.1	3.6201	3.1012	4.20789	20	20	20	20	20	7.70692	20	20	20	20	20
NCGC00166247-02	Carbocyanine	Colo320-resistant		20	20.1	20.1	20.1	0.821462	0.0466015	0.0240624	0.0185849	0.0128102	0.0297993	0.814773	0.0197939
NCGC00015647-18	Nocodazole	Anti-Angiogenesis, Wnt Pathway	0.1018	0.0220622	20.1	20.1	0.0434		1.65615	1.07686				20	1.1203	20	6.61	20	19.89	20
NCGC00160484-02	Etafenone	Insulin Secretion	20.1	20		3.89246	20.1		20	11.1941				16.8764	20						Yes
NCGC00016855-10	Fenbendazole	Anti-Angiogenesis, Colo320-resistant, KRAS-dep, Wnt Pathway	0.2067	0.195	20	20.1	0.4382	20	0.0672585	0.001	20	0.001	20	20	0.003	20	20	20	20	20
NCGC00016806-13	Mebendazole	Anti-Angiogenesis, Wnt Pathway	0.3699	0.08	20.1	20.1	0.2454		10.135	8.2619				20	20	20	1.43	20	20	20
NCGC00016876-12	Albendazole	Anti-Angiogenesis, Wnt Pathway	0.3554	0.0612	20.1	20.1	1.2764	0.502	0.108482	0.08516	20	0.165328	20	20	0.154231	20	20	20	20	20
NCGC00164385-05	Clomiphene	Wnt Pathway	20	20	20	20.1	4.3516		1.84099	3.59009				1.93716	2.61287	20	20	20	20	20
NCGC00262953-01	Ciclobendazole	Anti-Angiogenesis, Wnt Pathway	1.1914	0.4164	20.1	20.1	0.3486	0.1556	5.45814	0.1735	1.6823	0.1622	20	20	0.1547	20	15.14	20	14.94	6.14
NCGC00095157-05	Oxfendazole	Anti-Angiogenesis, Wnt Pathway	0.2884	0.331	20.1	20.1	0.4683		20	0.001	20	0.001		20	0.001	20	20	20	20	20
NCGC00016622-08	Hycanthonum	Wnt Pathway	8.3546	20	20.1	20.1	2.6738		20	8.59054				6.83989	20	17.07	20	20	20	20
NCGC00178802-06	Deferoxamine	Anti-Angiogenesis	4.5338	20	20.1	20.1	20.1		20	8.55289				20	20
NCGC00167496-03	Methylene blue	Anti-Angiogenesis	1.56	20	6.29	20.1	20.1		20	2.92804				2.67799	1.38566	20	20	20	20	20
NCGC00253704-01	Methyl 3-amino-5,6-dichloropyrazine-2-carboxylate	Wnt Pathway	0.8652	0.5115	20.1	20.1	0.1565		0.834689	0.326526				0.879911	0.296073	20	20	20	20	2.86
NCGC00159476-09	Tribromsalan	Anti-Angiogenesis	1.8138	20	20.1	20.1	20.1	0.003	0.001	0.003	0.001	0.003	0.001	0.001	0.001
NCGC00166288-02	3,3'-diethylthiacarbocyanine iodide	Colo320-resistant	20.1	20	20.1	20.1	20.1	0.56199	0.0147986	0.00956556	0.00838451	0.00898332	0.0172076	0.171994	0.00874643
NCGC00262933-01	2,3,4-Trihydroxybenzaldehyde	Wnt-stim HCT116	20.1	20	20.1	20.1	20.1	9.0837	20	20	20	6.23226	20	11.3319	0.141176
NCGC00016246-09	Chlorascrub swab	Anti-Angiogenesis	1.3455	20	20	20	20	5.1631	2.8031	4.3853	3.7852	4.5801	0.4386	5.6664	3.58672	20	20	20	20	20
NCGC00178352-06	alexidine	Anti-Angiogenesis	0.4078	20	20.1	20.1	20.1	0.0041	0.0197	0.7096	0.0302	0.2228	0.0941	0.3327	0.3963
NCGC00015467-20	Glibenclamide	Insulin Secretion	20.1		20.1	0.0024667	20.1		20	20				2.91671	20						Yes
NCGC00091861-07	dacarbazine	Anti-Angiogenesis	4.5862	20	20.1	20.1	20.1		20	20				20	20
NCGC00015300-10	1-((Di-4-fluoro-phenyl)methoxy-ethyl)-4-(3-phenylpropyl)piperazine	Colo320-resistant	20.1	20	20.1	20.1	20.1	20	0.9032	4.8718	1.4851	0.113	1.817	2.068	2.84913
NCGC00015095-15	Amitriptyline	Insulin Secretion	20.1	20	20.1	2.99914	20.1		20	20				10.0813	20						Yes
NCGC00016819-05	Gliquidone	Insulin Secretion				0.22987	20.1		5.10641	10.1353				5.49512	7.03239						Yes
NCGC00017324-07	Simvastatin	GLP 1 Secretion	1.4971	20	3.2883	20.1	20.1	4.9414	20	20	20	20	20	5.9269	4.7344						Yes
NCGC00094381-06	Semaxanib	Anti-Angiogenesis	1.6163	9.1421	20.1	20.1	20.1		20	20				19.6811	20	17.58	0.49	7.87	20	0.01	Yes
NCGC00013895-08	Benzbromarone	Colo320-resistant	20	20	20	20.1	20.1	20	0.2675	1.05738	1.1416	0.1312	0.1053	1.7408	0.0666667
NCGC00181350-03	vatalanib	Anti-Angiogenesis	0.1109	20	20.1	20.1	20.1		20	20				19.5114	10.4879						Yes
NCGC00179578-03	Mometasone furoate	Anti-Angiogenesis	4.9886	20	20.1	20.1	20.1		8.42457	14.4698				4.89258	20
NCGC00166323-02	Trifluridine	Anti-Angiogenesis, KRAS-dep, Wnt Pathway	0.6769	20	20.1	20.1	0.0053	20	20	0.616701	20	0.8577	20	20	1.25447	20	20	20	20	20
NCGC00164625-04	Cerivastatin	KRAS-dep	0.0894	20	20.1	20.1	19.9	1.92447	2.50651	0.240313	1.21161	1.01305	1.8733	0.143282	0.0529052	20	20	20	20	20	Yes
NCGC00016526-07	Berberine tannate	Anti-Angiogenesis	2.6815	20	20.1	20.1	20.1		7.93386	6.66105				20	17.7113
NCGC00015693-09	mitoxantrone	Wnt Pathway, Wnt-stim HCT116	0.0044	20	20.1	20.1	0.0303	7.4079	1.6038	1.2335	7.59141	1.0291	1.718	1.8306	0.001	20	20	20	20	20
NCGC00095107-09	Gliclazide	Insulin Secretion	20.1	20	20.1	1.83395	20.1		20	20				20	20						Yes
NCGC00160275-03	Heliomycin	Anti-Angiogenesis, Wnt Pathway	0.1005	20	20.1	20.1	1.0715	0.0819915	0.0708932	0.0774742	3.00565	0.0754047	0.332088	0.0579674	0.057349	20	20	20	6.9	1.97
NCGC00167488-08	Sorafenib tosilate	Anti-Angiogenesis	0.0468	20	20.1	20.1	20.1	0.5075	1.1813	1.16843	1.4637	0.9339	1.5089	1.2627	1.1237	12.85	0.08	15.64	20	0.13
NCGC00262954-01	2-((4-Methoxyphenoxy)carbonyl-((4-(2-(5-methyl-2-phenyl-1,3-oxazol-4-yl)ethoxy)phenyl)methyl)amino)acetic acid	GLP 1 Secretion	20.1		1.5351	20.1	20.1		9.55464	7.65014				6.22507	6.1347
NCGC00018238-09	Oxibendazole	Anti-Angiogenesis, Wnt Pathway	0.3276	0.0567	20.1	20.1	0.0881		20	4.74725				20	20	20	20	20	20	20
NCGC00014925-06	topotecan	Colo320-resistant, Wnt Pathway, Wnt-stim HCT116	0.0105	20	20.1	20.1	0.0179	9.4174	0.1768	0.0340823	0.0246414	0.034157	0.300508	0.2326	0.00144225
NCGC00262926-01	2-Mercapto-5-(trifluoromethyl)anilinium chloride	GLP 1 Secretion	20		1.1561	20.1	20.1		20	20				20	20
NCGC00168085-05	vorinostat	Anti-Angiogenesis	1.7108	20	20.1	20.1	20.1	1.13394	2.25235	0.624511	0.26848	2.22363	0.498817	1.65002	1.32847	20	20	20	20	20
NCGC00025216-03	Roxindole hydrochloride	Anti-Angiogenesis	4.0367		20.1	20.1	20.1		4.53705	2.49602				2.4671	3.32286
NCGC00253626-01	metoprine	Wnt Pathway	20.1	20	20.1	20.1	0.0299	2.02985	0.6337	0.413417	0.931651	0.117048	2.16489	0.512043	0.0588805	20	20	20	20	20	Yes
NCGC00017112-10	ciclopirox	Wnt Pathway	20	20	20.1	20.1	1.0476	0.208349	0.315966	0.655735	7.03513	0.232855	20	0.469004	0.389821	20	20	20	20	20
NCGC00090757-06	Melphalan	Anti-Angiogenesis	2.102	5.36033	20.1	20.1	20.1		20	20				20	15.3619
NCGC00263525-01	Fluvastatin	KRAS-dep, Wnt-stim HCT116	0.9801	20	20.1	20.1	20.1	13.0396	20	0.9659	20	19.194	20	1.74481	0.0398798						Yes
NCGC00241108-04	Axitinib	Anti-Angiogenesis	0.0013	20	20.1	20.1	20.1		4.52846	16.8242				5.09629	20	20	0	0.57	20	0.91	Yes
NCGC00016106-13	Zardaverine	Anti-Angiogenesis	1.2205	20	20.1	20.1	20.1		20	20				20	20	20	20	20	20	20
NCGC00189074-03	PD-184352	Anti-Angiogenesis, basal HCT116, Colo320-resistant	0.3684	20	20.1	20.1	20.1	0.8483	2.16108	0.00179046	0.0263449	0.00318798	0.0170992	0.00494881	0.968676	20	20	20	20	20	Yes
NCGC00344583-01	Vinblastine	Anti-Angiogenesis, Wnt Pathway	0.0026	0.004834	20.1	20.1	0.0035	0.001	0.0830191	0.266677	0.001	0.001	0.001	0.242397	0.001
NCGC00016507-05	Tonzonium bromide	Anti-Angiogenesis	3.0741	20	17.7844	20.1	20.1		4.05431	3.40515				5.07535	5.30996
NCGC00095016-05	Clofoctol	GLP 1 Secretion			0.5436	20	20.1		2.18361	5.31028				3.96766	4.72722
NCGC00025212-08	Cantharidine	Wnt Pathway	1.2254	20	6.6758	20.1	1.4897		1.11779	7.70516				1.85644	3.03485	20	20	20	20	20
NCGC00188865-03	Pazopanib	Anti-Angiogenesis	0.0465	20	20.1	20.1	20.1		20	20				5.68424	20	20	0.01	2.31	20	1.29	Yes
NCGC00181129-06	dasatinib	Wnt Pathway	20	20	20.1	20.1	0.0067		3.51888	11.9168				7.01972	20	20	0.17	0.31	20	1.69	Yes
NCGC00164617-04	Adapalene	Anti-Angiogenesis	0.5236	20	20.1	20.1	20.1	0.7871	0.5971	0.589648	1.1248	0.4435	1.7798	0.4051	0.94528	20	7.1	5.57	7.25	20
NCGC00095048-06	Abbott brand of pipobroman	Anti-Angiogenesis	1.3723	20	20.1	20.1	20.1		20	20				20	13.966
NCGC00093976-08	Idarubicin	Anti-Angiogenesis, Wnt Pathway	0.0208	20	20.1	20.1	0.1001		0.387135	0.0666667				4.75314	0.100298	20	20	20	20	20
NCGC00090774-05	nitazoxanide	Anti-Angiogenesis	2.0612	20	20.1	20.1	20.1		3.09121	2.80884				3.02704	2.46294
NCGC00344543-01	pirarubicin	Anti-Angiogenesis, Wnt Pathway	0.0063	0.080633	20.1	20.1	3.9488	2.01266	8.95163	0.9107	20	1.00957	9.2617	7.82196	1.27514
NCGC00164553-02	clofarabine	Colo320-resistant, KRAS-dep		20	20.1	20.1	20.1	20	0.1636	0.001	20	0.001	20	1.20419	0.001
NCGC00159459-04	Mycophenolate	Anti-Angiogenesis	1.2605	20	20.1	20.1	20.1	0.001	20	0.0672024	20	0.1648	20	2.5974	0.0498033	20	20	20	20	20
NCGC00164624-02	Adefovir	Anti-Angiogenesis, Wnt Pathway	0.3913	20	20.1	20.1	0.3874		2.68436	9.01062				2.76516	0.584176	20	20	20	20	20
NCGC00164493-02	Dipyrithione magnesium sulfate	Wnt Pathway	0.719	20	20.1	20.1	0.1306		20	19.9817				20	20	20	20	20	20	20
NCGC00160416-02	1-P-chlorobenzyl-2-methylbenzimidazole	KRAS-dep	7.3825	20	20.1	20.1	20.1	15.1764	20	1.219	20		20	5.3305	11.9997
NCGC00091258-05	2,2',4'-Trichloroacetophenone	Wnt Pathway	2.4875	20	20.1	20.1	0.3728	0.530124	2.0651	6.29995	8.5217	4.29851	2.9752	1.24875	1.09834	20	20	20	20	20
NCGC00169964-05	2,6-Piperidinedione, 4-(2-(3,5-dimethyl-2-oxocyclohexyl)-2-hydroxyethyl)-, (1s-(1alpha(s*),3alpha,5beta))-	Anti-Angiogenesis	1.1486	20	20.1	20.1	20.1		3.56651	2.01684				3.04408	1.01783	20	20	20	20	20
NCGC00164525-02	Janssen brand of muromonab-cd3	GLP 1 Secretion	0.1546	20	0.79	20.1	20.1		2.80674	2.63915				3.21772	3.66084
NCGC00015874-05	Mepacrine	Insulin Secretion	7.0348	20		4.06839	20.1	8.439	7.1539	5.81425		3.4185	3.8434	3.6	4.4847
NCGC00016960-07	Glimepiride	Insulin Secretion	20.1		20.1	0.0040559	20.1		20	20				20	20						Yes
NCGC00023509-13	lovastatin	Anti-Angiogenesis	3.2658	20	20	20.1	20.1		19.2032	1.75086				4.73037	7.36455						Yes
NCGC00024379-16	emetine	Wnt-stim HCT116		20	20.1	20.1	20.1	0.0220952	0.0115802	0.0614719	0.0163432	0.00830662	0.00228035	0.001	0.001
NCGC00024665-10	Metitepine	Insulin Secretion	20	20	20.1	2.94441	20		4.38775	3.76521				1.89724	4.56852	20	20	20	20	20	Yes
NCGC00025125-18	colchicine	Anti-Angiogenesis, Wnt Pathway	0.0112	0.00171394	20.1	20.1	0.0185		0.335548	0.163552				0.338124	0.0666667	20	20	20	20	20
NCGC00090770-09	Broxuridine	Anti-Angiogenesis	3.8464	20	20.1	20.1	20.1		20	20				20	20
NCGC00159337-04	efavirenz	GLP 1 Secretion, Insulin Secretion	20.1		2.476	3.8674	20.1		20	6.17411				4.61289	7.30272
NCGC00160556-02	Rafoxanide	GLP 1 Secretion	20		1.3019	20.1	20.1	0.054	0.0084	0.0169487	0.0095	0.0303	0.0143	0.0108	0.0666667
NCGC00161419-05	Trimetrexate	Anti-Angiogenesis, KRAS-dep, Wnt Pathway	4.418	20	20.1	20.1	0.0033	0.3859	0.195069	0.0230862	0.0212238	0.00271695	5.1323	0.0591048	0.00391517	20	20	20	20	20	Yes
NCGC00161621-03	Cepharanthine	Anti-Angiogenesis, Wnt Pathway	3.0213	20	20.1	20.1	2.0494	1.42624	12.3697	9.5422	1.36452	3.78718	7.48275	0.308028	3.56678	20	20	20	20	20
NCGC00163468-05	Mitomycin	Anti-Angiogenesis	0.1019	20	20.1	20.1	20.1	12.5546	5.6318	13.6261	2.5705	0.9953	8.1272	12.0548	20
NCGC00164631-05	sunitinib	Anti-Angiogenesis	0.0254	20	20.1	20	20.1		1.63401	2.31225				2.76199	0.361427	0.63	0.01	0.44	8.55	0	Yes
NCGC00167436-02	Azelnidipine	GLP 1 Secretion	3.5833		1.234	20.1	20.1		5.10204	3.69321				3.84497	5.50318
NCGC00182713-01	Canertinib	Wnt Pathway	20.1	20	20.1	20.1	1.0017		0.841173	3.7135				1.20553	3.50792	20	0.2	7.45	20	0.73
NCGC00182998-01	Bisoxatin diacetate	Anti-Angiogenesis	2.2736	20	20.1	20	13.9611	20	19.7291	2.42163	20	9.2255	20	9.1881	3.2604	20	20	20	20	20
NCGC00183020-01	E-5880	Anti-Angiogenesis	1.4957	20	9.52175	20	20.1		3.27626	4.11489				0.542877	4.42116	20	20	20	20	20
NCGC00183049-01	Zelandopam	BRAF-dep, Wnt-stim HCT116	20.1	20	5.9462	20.1	20.1	0.466192	20	20	20	0.0331627	20	20	0.187638
NCGC00183850-01	AGN-PC-0CPOV8	Anti-Angiogenesis	2.3271	20	20.1	20.1	20.1		20	14.3915				20	14.4148
NCGC00183876-03	Tenofovir disoproxil fumarate	Anti-Angiogenesis	3.8408	20	20.1	20.1	20.1		19.5968	20				20	20
NCGC00229704-01	raltitrexed	Anti-Angiogenesis, Colo320-resistant, KRAS-dep, Wnt Pathway	0.3544	20	20.1	20.1	0.0042	20	20	0.00424398	20	0.00288444	20	0.001	0.0023	20	20	20	3.99	20	Yes
NCGC00249050-02	Hexahydro-2,3,4,3',4',5'-benzophenone	BRAF-dep, Wnt-stim HCT116	20.1	20	20.1	20.1	20.1	9.38207	11.8874	16.3036	9.4494	0.192371	12.767	9.9516	0.069113
NCGC00249613-02	carfilzomib	Anti-Angiogenesis, Colo320-resistant, Wnt Pathway	0.0204	20	20.1	20.1	0.0152	0.144587	0.00695867	0.00558294	0.0031814	0.00393564	0.00147361	0.00760959	0.00173205	20	20	20	20	20	Yes
NCGC00250401-02	Flavopiridol	Wnt Pathway	0.1138	20	20.1	20.1	0.1905		0.068403	16.655				2.10517	0.296717	19.2	5.7	11.22	0.34	9.36
NCGC00253624-01	Buparvaquone	Anti-Angiogenesis	1.9625	20	20.1	20.1	20.1	0.2548	0.2185	0.226798	3.3906	0.1329		0.2047	0.0666667	20	20	20	20	20
NCGC00253650-01	Riboprine	Anti-Angiogenesis	2.658	20	20.1	20.1	20.1	4.6887	0.637389	0.85495	20	0.342355	9.0069	0.912123	0.180008
NCGC00253726-01	Dorastine	Insulin Secretion	20.1	20		4.20138	20.1		20	13.441				9.4625	20
NCGC00262931-01	Mozavaptan	Wnt Pathway	20	20	20.1	20.1	4.5593		12.7633	7.55718				3.44552	20	20	20	20	20	20
NCGC00262963-01	Fiacitabine	Anti-Angiogenesis	3.4717	20	20.1	20.1	20.1		20	20				20	20
NCGC00263548-01	Vinblastine	Anti-Angiogenesis, Wnt Pathway	0.0023	0.0032	20.1	20.1	0.0058	0.001	0.400203	0.001	0.001	0.001	20	1.88963	0.001	20	20	20	20	20
NCGC00263563-01	Maduramicin ammonium	Anti-Angiogenesis	0.2517	20	20.1	20.1	20.1		1.07982	8.5998				1.44846	1.15685
NCGC00263568-01	vinorelbine	Anti-Angiogenesis, Wnt Pathway	0.0055		20.1	20.1	0.0089		0.214434	0.0964356				0.341612	0.0666667	20	20	20	20	20
NCGC00263572-01	deferasirox	Anti-Angiogenesis	2.0862	20	20.1	20.1	20.1	0.408512	0.650684	0.437567	0.515925	0.100104	0.232762	0.0775968	0.242297	20	20	18.21	20	20
NCGC00263580-01	Nolatrexed	KRAS-dep, Wnt Pathway	7.3662	20	20.1	20.1	0.2444	20	20	3.49539	4.747	0.342941	20	2.24121	0.829897	17.8	20	20	20	20
NCGC00263543-01	vincristine	Anti-Angiogenesis, Wnt Pathway	0.0065	0.0059	20.1	20.1	0.004		0.785721	0.125758				3.07726	0.0666667	20	20	20	20	20
NCGC00274068-01	itraconazole	Anti-Angiogenesis	1.5488	20	20.1	20.1	20.1		20	8.85098				4.32672	8.69068	20	20	20	20	20
NCGC00274063-01	Pimobendan	Anti-Angiogenesis	2.8921	20	20.1	20.1	5.5491		20	16.0161				20	20	20	20	20	20	5.13
NCGC00242506-02	bortezomib	Colo320-resistant, Wnt Pathway	0.0041	20	20.1	20.1	0.0005	2.7505	0.00635819	0.00365346	0.00314812	0.00810066	0.00320104	0.00513056	0.00241136	20	20	20	20	20	Yes
NCGC00274060-01	posaconazole	Wnt Pathway	6.461	20	20.1	20.1	1.6342		20	6.239				5.81321	20	20	20	20	20	20
NCGC00018277-06	Mebeverine	Insulin Secretion	20.1	20	20.1	1.95167	20.1		20	20				20	20						Yes
NCGC00249897-01	Nitromersol	GLP 1 Secretion, Wnt Pathway	0.6678	20	0.0972	20	0.1552	0.935	1.6221	2.8299	1.4429		0.2022	1.1294	20	20	16.8	20	8.37	10.38
NCGC00249891-01	Bromazine	Insulin Secretion	20.1	20	20.1	2.76744	20.1	20	20	20	17.0256	20	3.0987	20	20
NCGC00253595-01	Clocapramine	Anti-Angiogenesis	3.4001		18.348	10.0823	20		5.35147	3.40599				3.69109	3.64495
NCGC00253592-01	2-Methyl-1,4-naphthalenediol	Wnt Pathway	4.8933	20	20.1	20.1	1.7548		10.0234	1.49233				7.07561	9.45297	20	18.36	20	19.11	20
NCGC00253588-01	Gimatecan	Anti-Angiogenesis, Wnt Pathway	0.002	20	20.1	20.1	0.0032		0.315475	0.0666667				0.222231	0.0666667	20	20	20	20	20
NCGC00015771-13	Orphenadrine	Insulin Secretion	20.1	20	20.1	4.34834	20.1		20	20				20	20
NCGC00094748-07	Oxyphenbutazone	Wnt Pathway	3.2937	20	20.1	20.1	4.9189		5.87113	15.6862				3.00748	20	20	20	20	20	20
NCGC00018258-10	Econazole	GLP 1 Secretion	5.3264		4.2924	20.1	20.1		3.8059	4.38621				3.1599	4.44009
NCGC00018269-05	Benzoic acid, 3,4,5-trimethoxy-, 2-(dimethylamino)-2-phenylbutyl ester	BRAF-dep, Wnt-stim HCT116	20.1	20	20.1	20.1	20.1	20	20	20	20	0.1424	2.4514	20	1.615
NCGC00178754-06	Primaquine	basal HCT116, KRAS-dep	20.1	20	20.1	20.1	20.1	20	20	1.8817	19.0369	20	20	20	20
NCGC00017358-15	Rotenone	Anti-Angiogenesis, Wnt Pathway	0.0257	0.3108	20.1	20.1	0.2539		0.349566	1.17534				0.161707	0.0666667	20	20	20	20	20	Yes
NCGC00016423-15	Pvp-gossypol	Wnt Pathway		20	20	20.1	3.4859	1.3794	0.8345	0.7844	1.4237	0.9156	0.3538	0.9563	1.34391	20	20	20	20	20
NCGC00095165-07	Carmofur	Anti-Angiogenesis, Wnt Pathway	4.486	20	20.1	20.1	4.9829		20	20				10.5787	10.5483	20	20	20	20	20
NCGC00271789-02	Dactinomycin	Anti-Angiogenesis, Wnt Pathway	0.001		20.1	20.1	0.0015		0.0666667	12.558				0.0666667	20
NCGC00166249-03	Erythrosin b	GLP 1 Secretion	20.1		2.9301	20.1	20.1		20	20				20	20
NCGC00024246-15	Daunorubicin	Colo320-resistant, Wnt Pathway	20.1	0.046451	20.1	20.1	0.0061	9.2476	0.188036	0.0508645	0.648461	0.118148	0.337598	1.46578	0.0553831	20	20	20	20	20
NCGC00344524-01	Cetalkonium chloride	Anti-Angiogenesis	2.5333	20	20.1	20.1	20.1		3.92247	3.47486				5.16569	6.25269
NCGC00167586-03	Piroctonum	Wnt Pathway		20	20.1	20.1	0.5913		1.08329	0.772195				0.581147	0.505838
NCGC00167456-02	sulbutiamine	GLP 1 Secretion			2.3879	20	20.1		20	20				20	20
NCGC00261967-01	prednisolone farnesil	Anti-Angiogenesis	3.3384	20	20.1	20.1	20.1		7.927	5.73628				8.11163	7.1878
NCGC00261985-01	cetaben sodium	Anti-Angiogenesis	0.3673	20	20.1	20.1	20.1		10.5756	20				4.39183	7.41263	20	20	20	20	20	Yes
NCGC00274280-01	pixantrone	Anti-Angiogenesis	0.0465	0.048285	20.1	20.1	20.1		20	20				20	14.6255
NCGC00274277-01	Butriptyline	Insulin Secretion	20.1	20	20.1	3.6382	20.1		8.0993	6.21442				7.84155	20						Yes
NCGC00016978-04	repaglinide	Insulin Secretion	20.1	20.1	20.1	0.03	20.1		20	20				20	20						Yes
NCGC00015819-15	propafenone	Insulin Secretion	20.1	20	20.1	4.91882	20.1		20	20				20	20						Yes
NCGC00160420-02	Fotrin	Anti-Angiogenesis	3.6152	20	20.1	20.1	20.1		20	20				20	20
NCGC00182049-02	Cantrodifene	Anti-Angiogenesis	3.7244	20	20.1	20.1	20.1	1.46493	2.10164	2.77194	1.0654	2.34123	4.3298	1.634	1.47176
NCGC00181306-04	docetaxel	Anti-Angiogenesis, Wnt Pathway	0.001	0.003351	20.1	20.1	0.0652	0.001	8.19658	0.001	0.001	0.001	20	0.001	0.001
NCGC00164483-03	Amindocate	GLP 1 Secretion			1.1962	20.1	20.1		20	20				10.2203	20
NCGC00319019-01	nemorubicin	Anti-Angiogenesis, Wnt Pathway	0.003	20	20.1	20.1	0.0135	0.001	0.001			0.001		0.001	0.001
