# Supplementary material for: Novel Phenotypic Outcomes Identified for a Public Collection of Approved Drugs from a Publicly Accessible Panel of Assays
Source: PLoS One. 2015 Jul 15;10(7):e0130796. doi: 10.1371/journal.pone.0130796 (PMC4503722; doi:10.1371/journal.pone.0130796)
Supplement: S3 Table — (XLS) [file pone.0130796.s003.xls]

## Sheet: Dataset S3
S3 Table. Analysis of FDA adverse event (AE) reporting system data showing trends of reduced bone-related AEs for drugs co-administered with methotrexate
Drug A Generic Name	Drug B Generic Name	Adverse Event (AE) Associated with Drug A	# of Specific AE Occurrence With Drug A Without Drug B	# of Total AE Occurrence With Drug A Without Drug B	# of Specific AE Occurrence With Drug A With Drug B	# of Total AE Occurrence With Drug A With Drug B	Adjusted Z-Score	Adjusted P-value
Alendronate	Methotrexate	FEMUR FRACTURE	9406	47305	137	5103	-6.51535	7.25197e-11
Alendronate	Methotrexate	OSTEONECROSIS	8873	47838	240	5000	-5.71915	1.0706e-08
Risedronate	Methotrexate	FEMUR FRACTURE	773	15434	36	2903	-4.13091	3.61325e-05
Melphalan	Methotrexate	OSTEONECROSIS	786	8718	1	1081	-3.77053	0.000162898
Melphalan	Methotrexate	OSTEOMYELITIS	479	9025	9	1073	-3.72911	0.00019216
Melphalan	Methotrexate	OSTEONECROSIS OF JAW	557	8947	17	1065	-3.71554	0.000202773
Alendronate	Methotrexate	OSTEONECROSIS OF JAW	3660	53051	99	5141	-3.51357	0.000442133
Alendronate	Methotrexate	OSTEOARTHRITIS	4189	52522	139	5101	-3.47853	0.000504167
Alendronate	Methotrexate	OSTEOMYELITIS	4766	51945	181	5059	-3.458	0.000544211
Risedronate	Methotrexate	OSTEONECROSIS	727	15480	54	2885	-3.26656	0.00108862
Melphalan	Methotrexate	BONE DISORDER	731	8773	0	1082	-3.0915	0.00199147
Pegfilgrastim	Methotrexate	BONE PAIN	641	9661	13	641	-2.75487	0.00587159
Chlorhexidine	Methotrexate	OSTEONECROSIS	899	10776	31	756	-2.34664	0.0189434
Doxorubicin	Methotrexate	BONE DISORDER	912	25408	49	2933	-2.10276	0.0354867
