# Supplementary material for: Novel Phenotypic Outcomes Identified for a Public Collection of Approved Drugs from a Publicly Accessible Panel of Assays
Source: PLoS One. 2015 Jul 15;10(7):e0130796. doi: 10.1371/journal.pone.0130796 (PMC4503722; doi:10.1371/journal.pone.0130796)
Supplement: S4 Table — All IC50/EC50 results are reported in μM; when a compound was tested multiple times in one assay, the result shown is summarized as described in methods. (XLS) [file pone.0130796.s004.xls]

## Sheet: Dataset S4
S4 Table. Summary of concentration response assay results for 584 NPC compounds. All IC50/EC50 results are reported in µM; when a compound was tested multiple times in one assay, the result shown is summarized as described in methods.
assay number	2	2	3	3	5	5	6	6	8	8	9	9	10	10	12	12	13	13	14	14	15	15	16	16	17	17	18	18	23	23	24	24	25	25	26	26	27	27	28	28	29	29	30	30	31	31	32	32	33
assay name	VEGF_ADSC\ECFC Angio CD31 TubeArea	VEGF_ADSC\ECFC Angio CD31 TubeArea	VEGF_ADSC\ECFC Angio Hoechst NucArea	VEGF_ADSC\ECFC Angio Hoechst NucArea	WntCondMedia_bCatenin C2C12	WntCondMedia_bCatenin C2C12	WntCondMedia_Alk Phos C2C12	WntCondMedia_Alk Phos C2C12	5mMGluc_INS1E SecretionMod	5mMGluc_INS1E SecretionMod	0.1mMGluc_INS1E SecretionMod Act	0.1mMGluc_INS1E SecretionMod Act	0.1mMGluc_INS1E FluxOR	0.1mMGluc_INS1E FluxOR	hNCI-H716 GLP1 Secretion	hNCI-H716 GLP1 Secretion	mSTC-1 GLP1 Secretion	mSTC-1 GLP1 Secretion	Hela CellCycMod PI 2N	Hela CellCycMod PI 2N	Hela CellCycMod PI S Phase	Hela CellCycMod PI S Phase	Hela CellCycMod PI 4N	Hela CellCycMod PI 4N	Hela CellCycMod PI MI	Hela CellCycMod PI MI	Hela CellCycMod PI Cell Number	Hela CellCycMod PI Cell Number	Basal_Viability ATP DLD-1	Basal_Viability ATP DLD-1	Basal_Viability ATP SW480	Basal_Viability ATP SW480	Basal_Viability ATP HCT116	Basal_Viability ATP HCT116	GSK3b inh pretreated_Viability ATP HCT116	GSK3b inh pretreated_Viability ATP HCT116	Basal_Viability ATP Colo 320	Basal_Viability ATP Colo 320	Basal_Viability ATP HT-29	Basal_Viability ATP HT-29	Basal_Viability ATP RKO	Basal_Viability ATP RKO	Basal_Viability ATP SNU-C1	Basal_Viability ATP SNU-C1	hp70S6K1 LANCE	hp70S6K1 LANCE	hKDR LANCE	hKDR LANCE	hJAK2 LANCE
prefix or value	prefix	summarized IC50	prefix	summarized IC50	prefix	summarized IC50	prefix	summarized IC50	prefix	summarized IC50	prefix	summarized IC50	prefix	summarized IC50	prefix	summarized IC50	prefix	summarized IC50	prefix	summarized IC50	prefix	summarized IC50	prefix	summarized IC50	prefix	summarized IC50	prefix	summarized IC50	prefix	summarized IC50	prefix	summarized IC50	prefix	summarized IC50	prefix	summarized IC50	prefix	summarized IC50	prefix	summarized IC50	prefix	summarized IC50	prefix	summarized IC50	prefix	summarized IC50	prefix	summarized IC50	prefix
NCGC Number	2|VEGF_ADSC\ECFC Angio CD31 TubeArea |prefix	2|VEGF_ADSC\ECFC Angio CD31 TubeArea |summarized IC50	3|VEGF_ADSC\ECFC Angio Hoechst NucArea|prefix	3|VEGF_ADSC\ECFC Angio Hoechst NucArea|summarized IC50	5|WntCondMedia_bCatenin C2C12 |prefix	5|WntCondMedia_bCatenin C2C12 |summarized IC50	6|WntCondMedia_Alk Phos C2C12|prefix	6|WntCondMedia_Alk Phos C2C12|summarized IC50	8|5mMGluc_INS1E SecretionMod |prefix	8|5mMGluc_INS1E SecretionMod |summarized IC50	9|0.1mMGluc_INS1E SecretionMod Act |prefix	9|0.1mMGluc_INS1E SecretionMod Act |summarized IC50	10|0.1mMGluc_INS1E FluxOR |prefix	10|0.1mMGluc_INS1E FluxOR |summarized IC50	12|hNCI-H716 GLP1 Secretion |prefix	12|hNCI-H716 GLP1 Secretion |summarized IC50	13|mSTC-1 GLP1 Secretion |prefix	13|mSTC-1 GLP1 Secretion |summarized IC50	14|Hela CellCycMod PI 2N |prefix	14|Hela CellCycMod PI 2N |summarized IC50	15|Hela CellCycMod PI S Phase |prefix	15|Hela CellCycMod PI S Phase |summarized IC50	16|Hela CellCycMod PI 4N |prefix	16|Hela CellCycMod PI 4N |summarized IC50	17|Hela CellCycMod PI MI |prefix	17|Hela CellCycMod PI MI |summarized IC50	18|Hela CellCycMod PI Cell Number |prefix	18|Hela CellCycMod PI Cell Number |summarized IC50	23|Basal_Viability ATP DLD-1 |prefix	23|Basal_Viability ATP DLD-1 |summarized IC50	24|Basal_Viability ATP SW480 |prefix	24|Basal_Viability ATP SW480 |summarized IC50	25|Basal_Viability ATP HCT116 |prefix	25|Basal_Viability ATP HCT116 |summarized IC50	26|GSK3b inh pretreated_Viability ATP HCT116 |prefix	26|GSK3b inh pretreated_Viability ATP HCT116 |summarized IC50	27|Basal_Viability ATP Colo 320 |prefix	27|Basal_Viability ATP Colo 320 |summarized IC50	28|Basal_Viability ATP HT-29 |prefix	28|Basal_Viability ATP HT-29 |summarized IC50	29|Basal_Viability ATP RKO |prefix	29|Basal_Viability ATP RKO |summarized IC50	30|Basal_Viability ATP SNU-C1 |prefix	30|Basal_Viability ATP SNU-C1 |summarized IC50	31|hp70S6K1 LANCE|prefix	31|hp70S6K1 LANCE|summarized IC50	32|hKDR LANCE|prefix	32|hKDR LANCE|summarized IC50	33|hJAK2 LANCE|prefix
NCGC00178521-03	=	4.04	>	10					>	33.33					>	40	=	3.9691
NCGC00013289-09									=	26.9711
NCGC00094857-05	>	10	>	10					=	18.5135	>	33.33																	>	20	>	20	=	2.0249	=	3.8728	=	8.8083	>	20	>	6.6667	>	6.6667
NCGC00013058-02	=	0.0605	=	1.7244	>	20	=	0.3634																					=	0.02176	=	0.00922	=	0.01787	=	0.00983	=	0.1608	=	0.00982	=	0.11829	=	0.03536
NCGC00013414-04																			>	10	>	10	>	10	>	10	>	10	=	2.4186	>	20	>	20	=	2.19922	>	20	>	20	>	20	>	20
NCGC00016403-06									>	33.33	>	33.33
NCGC00095264-04	=	2.0001	>	10															>	10			>	10	>	10			=	0.40861	=	0.04381	=	0.04746	=	0.03934	=	0.04933	>	20	=	0.06274	=	0.4952	>	20	>	20	>
NCGC00094815-05	>	10	>	10																									=	0.15676	=	0.13224	=	0.19272	=	0.18333	=	0.11424	=	5.2522	=	0.16313	=	0.3657
NCGC00093354-05	>	10	>	10					>	33.33					>	40	>	40
NCGC00091563-12			>	10	>	20	>	20	>	33.33					>	40
NCGC00164140-07	>	10	>	10											=	22.9186	>	40											>	20	>	20	>	20	=	16.6019	>	20	>	20	>	20	>	20
NCGC00022001-13	=	0.0081	>	10	=	0.0131	=	0.0091											=	0.0089	>	10	=	0.0077	=	0.0112	=	0.0048																	>	20	>	20	>
NCGC00161636-02	>	10	>	10	>	20	>	20											>	10	>	10	>	10	>	10	>	10	=	0.01319	=	0.1124	=	0.3843	=	0.054	=	0.31153	=	5.7327	=	0.03727	=	3.7573
NCGC00016391-13	>	10	>	10	>	20	=	5.3992											>	10			>	10	>	10	>	10	=	0.3453	=	0.4407	=	0.3917			=	0.5862	=	18.5604			=	0.4751
NCGC00159384-04															=	26.4661	=	14.0718
NCGC00091532-06															=	33.7892	=	7.6165													>	20	>	20	>	6.6667	=	12.9649	>	20	>	20
NCGC00091325-09	=	2.3197	=	5.99976											=	15.5989	>	40											=	0.8621	=	2.5014	=	1.5455			=	1.2054	=	4.6905	=	1.9289	=	0.5464
NCGC00094818-09															>	40	=	6.8805
NCGC00016407-08																													>	20	>	20	>	20	>	20	>	20	>	20	>	20	>	20
NCGC00091023-06	=	0.7701	=	3.0144					=	21.5551	>	33.33			=	14.7545	>	20	=	1.2533	>	10	>	10	=	0.5154	=	0.4045	=	1.92982	=	1.61028	=	1.19254	=	2.29159	=	1.64211	=	2.2857	=	1.2669	=	0.934	>	20	>	20	>
NCGC00016373-08	=	3.7361	=	7.97666											=	21.8874	=	13.7879
NCGC00091238-03															=	9.22576	=	5.5785
NCGC00160362-02	>	10	>	10																									>	20	>	20	>	20	>	20	>	20	>	20	>	20	>	20
NCGC00018107-05																													>	20	>	20	>	20			>	20	>	20	>	20	>	20
NCGC00142623-04	=	0.011	=	0.10311
NCGC00016353-08																			>	10	>	10	>	10	>	10	>	10	=	4.5645	=	0.586	>	20	=	5.6075	>	20	>	20	=	0.1368	>	20
NCGC00091195-08	=	0.405	=	5.81593															>	10	>	10	>	10	>	10	>	10	=	0.0157	=	0.003	=	0.03121			=	0.0572	=	0.4596	=	0.1085	=	0.032
NCGC00091835-10	=	1.9268	=	8.31085	=	6.2435	=	1.6069											=	0.781	=	0.1375	>	10	>	10	=	0.5101																	=	13.51	>	20	>
NCGC00091050-09	=	0.5302	=	0.88287											=	9.56913	=	0.7133											=	0.7357	=	0.5432	=	2.7986			=	1.3032	=	0.7989	=	1.2037	=	0.192
NCGC00096056-02	=	4.9385	>	10															>	10	>	10	>	10	>	10	=	2.11102
NCGC00160566-02	>	10	>	10	>	20	>	20																					=	4.7676			=	1.1568	=	1.0302	=	0.001	>	6.6667	=	0.3112	=	12.7565
NCGC00090686-11																													>	20	>	20	>	20			>	20	>	20	>	20	>	20
NCGC00091112-09	=	0.1859	=	1.82716																									=	0.4706	=	0.5281	=	0.5137			=	2.0496	=	0.4665	=	0.9941	=	0.3939
NCGC00253667-01	>	10	>	10					>	33.33					>	40	>	40
NCGC00018097-06																			>	10	>	10	>	10	>	10	>	10	=	6.673	=	4.1026	>	20	=	6.2461	>	20	>	20	=	7.8042	>	20
NCGC00091533-10	>	10	>	10
NCGC00159447-07															>	40	>	20
NCGC00166115-02	=	2.0125	>	10	>	20	>	20							>	40	>	40	>	10	>	10	>	10	>	10	>	10
NCGC00166218-02	>	10	>	10
NCGC00018163-10	=	1.7932	>	10	>	20	>	20							=	19.4275	>	20	>	10	>	10	>	10	>	10	>	10	=	0.001	=	0.001	=	0.001	=	0.001	=	0.01505	=	0.9959	=	0.001	=	0.00867	>	20	=	17.6	>
NCGC00091454-07									>	33.33	>	33.33
NCGC00018098-07	=	2.3935	>	10															>	10			>	10	>	10	>	10	=	0.0178	=	0.0036	=	0.04097			=	0.0213	=	0.7047	=	0.0227	=	0.0387	>	20	>	20	>
NCGC00015360-08																			>	10	>	10	>	10	>	10	>	10	>	20	=	3.1405	>	6.6667	=	0.89597	>	20	>	20	=	2.9588	>	20
NCGC00181323-02	>	10	>	10																									>	20	>	20	>	20	>	20	>	20	>	20	>	20	>	20
NCGC00015810-12	=	7.8008	>	10															>	10			>	10	>	10	>	10
NCGC00091034-10	>	10	>	10	>	20	=	0.5109											>	10	>	10	>	10	=	6.14401	=	1.785	=	0.3481	=	0.0788	=	1.7645	=	2.2068	=	0.3057	=	0.4997	=	0.4023	=	0.9026
NCGC00160676-02									>	11.11
NCGC00160648-02	>	10	>	10
NCGC00094717-06	=	0.9149	>	10															>	10			>	10	>	10	>	10	=	0.25981	=	1.03579	=	0.2591	=	1.41893	=	1.2986	=	0.63455	=	0.6591	>	20	>	20	>	20	>
NCGC00164034-05	>	10	>	10																									=	0.32341	=	0.8971	=	0.2279	=	0.36224	=	0.36167	=	0.3833	=	0.2879	=	0.3346
NCGC00015273-19	>	10	>	10
NCGC00025122-02	>	10	>	10
NCGC00164486-04	>	10	=	6.98134	=	5.045	>	20
NCGC00015523-13	>	10	>	10					>	33.33					>	40	=	1.0056
NCGC00016012-12					>	20	>	20
NCGC00016668-06																													>	20	>	20	>	20			>	20	>	20	>	20	>	20
NCGC00015826-13	>	10	>	10	>	20	>	20							=	7.3702	=	15.4513
NCGC00164283-07	=	1.8773	=	6.12423											=	20.8929	=	5.4459
NCGC00091387-08																			>	10	>	10	>	10	>	10	>	10	>	20	>	20	=	4.4376			>	20	>	20	=	3.3495	>	20
NCGC00025060-15	>	10	>	10	=	0.0265	=	0.0116											>	10	>	10	>	10	>	10	>	10			=	0.001	=	0.001	=	0.001	=	0.001	=	0.001	=	0.001	>	20
NCGC00160656-02	>	10	>	10					>	33.33					=	19.9735	>	40
NCGC00263442-01	=	0.6224	>	10															>	10	>	10	>	10	>	10	>	10	=	0.10805	=	0.40237	=	0.13855	=	0.16326	=	0.37299	=	0.04927	=	0.3431	=	4.40013	>	20	>	20	>
NCGC00015442-15	>	10	>	10															>	10	>	10	>	10	>	10	>	10	>	20	>	20	=	1.9627	=	3.1613	>	20	>	20	>	20	>	20
NCGC00013679-06	=	3.5264	=	8.6928											=	21.328	>	20											=	0.30141	=	0.5789	=	0.1828	=	0.14776	=	0.07499			=	0.1164	=	1.8477
NCGC00253696-01	>	10	>	10
NCGC00024715-05									>	33.33	>	33.33
NCGC00091010-03	=	3.3765	=	7.29409											=	16.1779	>	40
NCGC00090680-06	>	10	>	10																									>	20	>	20	>	20	>	20	>	20	>	20	>	20	>	20
NCGC00090692-06	>	10	>	10																									>	20	>	20	>	20	>	20	>	20	>	20	>	20	>	20
NCGC00016009-19									=	6.97689	>	33.33
NCGC00166170-02	>	10	>	10																									>	20	>	20			>	20	>	20			>	20	>	20
NCGC00166241-02	>	10	>	10
NCGC00015735-11	=	0.112	=	5.8131	=	1.5708	>	20											>	10	>	10	>	10	>	10	=	0.144	=	0.00349	=	0.001	=	0.00144	=	0.00295	=	0.00826	=	4.07321	=	0.001	=	0.47285	>	20	>	20	>
NCGC00185743-02																													=	0.027	=	0.009	=	0.003	=	0.003	=	0.003	=	0.001	=	0.003	=	0.009
NCGC00164245-03	>	10	=	6.93294															>	10	>	10	>	10	>	10	>	10	=	0.73824	=	7.9452	=	1.9625	>	20	=	8.9925	=	0.46489	=	3.0671	=	0.02
NCGC00142625-10	>	10	>	10																									>	20	>	20	>	20			>	20	>	20	=	2.6147	>	20
NCGC00167561-03	>	10	>	10
NCGC00095056-04	>	10	>	10																									>	20	>	20	>	20	>	20	>	20	>	20	>	20	>	20
NCGC00159417-05	>	10	=	8.1001											=	21.2875	=	2.5533
NCGC00183835-01	>	10	>	10
NCGC00179673-03	=	0.6806	>	10															>	10	>	10	>	10	>	10	>	10
NCGC00164234-04	>	10	>	10
NCGC00091330-07	=	0.6039	>	10															>	10	>	10	>	10	>	10	>	10
NCGC00016393-07																													>	20	>	20	>	20			>	20	>	20	>	20
NCGC00091666-04	>	10	>	10
NCGC00164057-03	>	10	>	10	>	20	>	20
NCGC00163910-05	>	10	>	10																									>	20	=	0.0118	>	20	>	20	>	20	>	20	=	12.0958	=	3.0339
NCGC00016260-13																													=	11.8739	>	6.6667	>	20	=	12.2248	>	20			>	6.6667	>	20
NCGC00096122-05	=	1.4206	>	10															>	10	>	10	>	10	>	10	>	10	=	0.06302	=	0.02867	=	0.02858	=	0.50442	=	1.06382	=	0.11809	=	0.01437	=	2.185
NCGC00016706-07	=	0.053	>	10	=	0.0336	=	0.0682											=	0.0104	>	10	=	0.01062	=	0.00717	=	0.00566
NCGC00262908-01	>	10	=	9.42702											>	40	>	40
NCGC00178831-03					>	20	=	1.5999											=	3.3946	=	1.9618	>	10	=	2.194	=	0.4722																	=	6.57	>	20	>
NCGC00160664-03					>	20	=	6.3615											=	1.7028	>	10	>	10	>	10	=	0.2952	=	1.37522	=	0.60458	=	0.92057	=	0.37509	=	0.68366	>	20	=	0.71008	>	20	>	20	>	20	>
NCGC00181774-02	>	10	>	10					>	33.33					>	20	=	11.3101
NCGC00015199-20	=	1.2446	>	10															>	10	=	2.1921	>	10	>	10	>	10
NCGC00016397-04									=	21.3864
NCGC00023722-08	=	0.0216	>	10															>	10	=	0.1688	>	10	>	10	>	10	=	0.001	>	20	=	0.001	=	0.001	>	20	>	20	=	0.001	>	20	>	20	>	20	>
NCGC00015060-18																			>	10	>	10	>	10	>	10	>	10	=	0.36353	=	9.4353	=	0.20739	=	0.62322	=	10.3402	>	20	=	2.66136	>	20	>	20	>	20	>
NCGC00018153-10															>	40	>	40
NCGC00015251-13	=	3.0384	>	10											=	20.2249	>	40	>	10	>	10	>	10	>	10	>	10
NCGC00181026-02	>	10	>	10																									=	0.6538	=	0.2252	=	0.394	=	0.3442	=	0.4583	=	0.6811	=	0.47	=	0.2795
NCGC00091058-11	>	10	>	10																									>	20	>	20	>	20	>	20	>	20	>	20	>	20	>	20
NCGC00015424-11	>	10	=	8.08598
NCGC00016256-17					=	0.86	=	0.0677											>	10	>	10	>	10	>	10	>	10																	>	20	>	20	>
NCGC00160395-04									>	33.33
NCGC00162247-06	>	10	>	10																									>	20	>	20	>	20	>	20	>	20	>	20	>	20	>	20
NCGC00181330-02					>	20	=	0.372											>	10	>	10	>	10	>	10	>	10	>	20	=	0.0076	=	0.1357	=	0.0237	=	0.003	=	0.003	=	0.0128	=	1.3539
NCGC00178737-05									>	33.33
NCGC00166221-02	>	10	>	10																									>	20	>	20	>	20	>	20	>	20	>	20	>	20	>	20
NCGC00166077-02	>	10	>	10
NCGC00166113-04	=	3.8353	=	6.7548	>	20	=	3.6201											>	10			>	10	>	10	=	1.6859	=	4.20789	>	20	>	20	=	7.70692	=	3.1012	>	20	>	20	>	20	>	20	>	20	>
NCGC00166247-02																			>	10	>	10	>	10	>	10	=	0.94171	=	0.0466	=	0.81477	=	0.02406	=	0.01979	=	0.82146	=	0.01858	=	0.01281	=	0.0298
NCGC00015647-18	=	0.1018	>	10	=	0.2351	=	0.0434											=	0.0174	>	10	=	0.01755	=	0.01339																			>	20	=	6.61	>
NCGC00160484-02									=	3.89246	>	33.33	=	6.73878					>	10	>	10	>	10	>	10	>	10
NCGC00168352-02																													>	20	>	20	>	20			>	20	>	20	>	20	>	20
NCGC00159504-04	>	10	>	10					>	33.33					>	40	=	15.1081
NCGC00090816-05	>	10	>	10
NCGC00160553-03	>	10	>	10																									=	1.32616	=	0.5361	=	0.5307	=	0.56743	=	0.62111	=	4.4845	=	1.5932	=	4.0068
NCGC00162179-08															=	32.1555	>	40											=	1.46661	=	3.92812	=	4.57722	=	2.89425	=	2.3138	=	1.80809	=	0.3178	=	1.03482
NCGC00186653-01	>	10	>	10											>	40	>	40											=	7.3544	=	2.72292	=	7.225	=	3.23395	=	2.3611	=	2.8136	=	0.56534	=	2.6302
NCGC00179625-03	>	10	>	10																									=	14.5523	>	20	>	20	>	20	=	8.1661	>	20	=	5.9932	=	2.1198
NCGC00016855-10	=	0.2067	>	10	=	4.8413	=	0.4382							>	40	>	20	=	0.2042	>	10	=	0.195	=	0.2276	=	0.0097	=	0.06726	>	20	=	0.001	=	0.003	>	20	>	20	=	0.001	>	20	>	20	>	20	>
NCGC00159420-04	>	10	>	10
NCGC00016806-13	=	0.3699	>	10	=	1.7387	=	0.2454											=	0.0761			=	0.08	=	0.0648	=	0.0542																	>	20	=	1.43	>
NCGC00015822-15									=	15.3614
NCGC00015437-17									>	33.33
NCGC00016740-18					=	10.9977	>	20											>	10	>	10	>	10	>	10	>	10																	>	20	>	20	>
NCGC00016876-12	=	0.3554	>	10	=	1.2764	=	12.2685											=	0.0656	>	10	=	0.0612	=	0.0615	=	0.0377	=	0.10848	>	20	=	0.1118	=	0.15793	=	0.502	>	20	=	0.16533	>	20	>	20	>	20	>
NCGC00164385-05	>	10	>	10	=	4.3516	>	20							>	40	>	40	>	10			>	10	>	10	>	10																	>	20	>	20	>
NCGC00022275-03	>	10	=	8.29808
NCGC00161601-02	>	10	>	10																									>	20	=	19.964	>	20	>	20	>	20	>	20	>	20	=	11.9864
NCGC00262953-01	=	1.1914	>	10	=	0.3486	=	0.6836											=	0.4173	>	10	=	0.4164	=	0.4024	=	0.2969			>	20	=	0.1735	=	0.1547	=	0.1556	=	1.6823	=	0.1622	>	20	>	20	=	15.14	>
NCGC00095157-05	=	0.2884	>	10	=	0.4683	=	0.5593											=	0.3263			=	0.331	=	0.2411	=	0.2575	>	20	>	20	=	0.001	=	0.001			>	20	=	0.001			>	20	>	20	>
NCGC00179612-03															>	40	>	40
NCGC00166203-02	>	10	=	9.9697																									>	20	>	20	>	20	>	20	>	20	>	20	>	20	>	20
NCGC00168464-04	=	6.3375	>	10															>	10			>	10	>	10	>	10
NCGC00263537-01															>	40	>	40
NCGC00181161-03									>	33.33					>	40	>	40
NCGC00016622-08	=	8.3546	>	10	>	20	=	2.6738											=	5.6786	>	10	>	10	>	10	=	5.9199																	=	17.07	>	20	>
NCGC00178802-06	=	4.5338	>	10															>	10	>	10	>	10	>	10	>	10
NCGC00167496-03	=	1.5567	>	10											=	6.2895	=	12.3625	>	10	>	10	>	10	>	10	>	10																	>	20	>	20	>
NCGC00162288-07									>	33.33
NCGC00016043-08																													>	20	>	20	>	20	>	20	=	6.7406	>	20	=	3.7756	>	20
NCGC00253704-01	=	0.8652	=	6.79616	=	0.3085	=	0.1565											=	0.3341	>	10	=	0.5115	=	0.8681	=	0.4075																	>	20	>	20	>
NCGC00016382-07															=	25.0515	>	40
NCGC00166061-02															>	40	=	14.3442
NCGC00263542-01	>	10	>	10																									=	6.9467	=	1.02003	=	2.30868	=	3.78696	=	1.64315	=	5.6005	=	4.70275	=	0.53748
NCGC00159476-09	=	1.8138	>	10															>	10	>	10	>	10	>	10	>	10	=	0.001	=	0.001	=	0.003	=	0.001	=	0.003	=	0.001	=	0.003	=	0.001
NCGC00015673-13									>	33.33
NCGC00160373-02																													>	20	>	20	>	6.6667	=	12.8536	>	20	>	20	>	20	>	20
NCGC00166288-02																			=	8.506	>	10	>	10	=	4.47552	=	0.03604	=	0.0148	=	0.17199	=	0.00957	=	0.00875	=	0.56199	=	0.00838	=	0.00898	=	0.01721
NCGC00161599-09	=	5.143	>	10															>	10			>	10	>	10	>	10	=	12.2698	=	5.5926	=	1.4018	=	1.2993	=	9.491	>	20	=	7.7576	>	20
NCGC00018274-05	>	10	>	10
NCGC00164549-02	>	10	>	10
NCGC00262933-01																			>	10	>	10	>	10	>	10	>	10	>	20	=	11.3319	>	20	=	0.14118	=	9.0837	>	20	=	6.23226	>	20
NCGC00344528-01	>	10	>	10																									>	20	>	20	>	20	>	20	>	20	>	20	>	20
NCGC00018301-05															=	13.0298	>	40
NCGC00090752-12	=	1.3414	=	6.2365																									=	9.4899	=	4.8504	=	5.2999	=	4.9507	=	3.2421	=	2.1199	=	1.718	=	6.6943
NCGC00016246-09	=	1.3455	>	10	>	20	>	20	=	25.1792					=	26.2027	=	10.3287	>	10			>	10	>	10	=	6.7072	=	2.8031	=	5.6664	=	4.3853			=	5.1631	=	3.7852	=	4.5801	=	0.4386	>	20	>	20	>
NCGC00178352-06	=	0.4078	>	10															>	10	>	10	>	10	>	10	=	0.0186	=	0.0197	=	0.3327	=	0.7096	=	0.3963	=	0.0041	=	0.0302	=	0.2228	=	0.0941
NCGC00263529-01	>	10	>	10
NCGC00167493-04	>	10	>	10
NCGC00025177-08															>	40
NCGC00015467-20									=	0.00808
NCGC00015339-07	>	10	>	10															>	10	>	10	>	10	>	10	>	10	=	5.7172	=	3.8338	>	20	>	20	=	15.8701	>	20	=	2.4541	=	1.2926
NCGC00181782-03	>	10	>	10																									=	5.6233	=	2.8086	=	2.1598	=	3.5177	=	3.6991	=	2.8613	=	2.6022	=	1.4252
NCGC00014702-15	>	10	>	10																									>	20	>	20	>	20	>	20	>	20	>	20	>	20	>	20
NCGC00015479-19	>	10	>	10
NCGC00014670-17									=	12.4283	>	33.33	=	36.5303
NCGC00159518-05									>	33.33
NCGC00164572-02	>	10	>	10
NCGC00091861-07	=	4.5862	>	10															>	10	>	10	>	10	>	10	>	10
NCGC00181786-02	>	10	>	10																									>	20	>	20	>	20	=	12.1308	>	20	>	20	>	20	>	20
NCGC00015300-10																			>	10	>	10	>	10	>	10	=	3.20011	=	0.9032	=	2.068	=	4.8718			>	20	=	1.4851	=	0.113	=	1.817
NCGC00262922-01	>	10	>	10
NCGC00018204-13	>	10	>	10
NCGC00182057-03																													>	20	>	20	>	20			>	20	>	20	>	20	>	20
NCGC00095049-04																													=	8.6657	>	20	>	6.6667			>	20	>	20	>	6.6667	=	9.3567
NCGC00016605-08																													>	20	>	20	>	20			>	20	>	20	>	20	>	20
NCGC00016627-04	>	10	=	9.36999
NCGC00015095-15									=	2.99914	>	33.33	=	6.24337					>	10	>	10	>	10	>	10	>	10
NCGC00017352-24	>	10	>	10
NCGC00015917-06	>	10	>	10
NCGC00017257-14					>	20	>	20	>	33.33
NCGC00025223-04	>	10	>	10	>	20	>	20
NCGC00016819-05									=	0.22987
NCGC00344566-01	=	6.8905	>	10															>	10	>	10	>	10	>	10	>	10
NCGC00017324-07	=	1.4971	=	5.12556											=	21.468	=	3.2883	>	10	>	10	>	10	>	10	>	10	>	20	=	5.9269	>	20	=	4.7344	=	4.9414	>	20	>	20	>	20
NCGC00017326-05									>	33.33
NCGC00093739-13									>	33.33
NCGC00166260-03									>	33.33
NCGC00015436-11	>	10	>	10
NCGC00094381-06	=	1.6163	>	10															=	9.5089	>	10	=	9.1421	=	9.8937	>	10																	=	17.58	=	0.49	=
NCGC00017245-10	>	10	>	10
NCGC00015096-17	>	10	>	10	=	6.8806	>	20											>	10			>	10	>	10	>	10																	>	20	>	20	>
NCGC00015730-11	>	10	>	10
NCGC00023339-16	>	10	>	10
NCGC00024595-08									=	7.68696	>	33.33	=	4.65558
NCGC00025286-04									=	8.36109	>	33.33	=	27.874
NCGC00015861-09	>	10	>	10																									>	20	>	20	>	20	>	20	>	20	>	20	>	20	>	20
NCGC00015959-09	=	0.5372	=	0.97046											>	40	>	40											=	0.5755	=	0.3789	=	0.5253			=	0.3498			=	0.2646	=	0.3161
NCGC00167832-06	>	10	>	10
NCGC00263858-02	>	10	>	10																									>	20	>	20	>	20			>	20	>	20	>	20	>	20
NCGC00016913-14	>	10	>	10
NCGC00015399-16																													>	20	>	20	>	20			>	20	>	20	>	20	>	20
NCGC00263906-02															>	40	>	40
NCGC00013895-08	>	10	>	10											>	40	>	40	>	10	>	10	>	10	>	10	>	10	=	0.2675	=	1.7408	=	1.05738			>	20	=	1.1416	=	0.1312	=	0.1053
NCGC00159483-04																													>	20	>	20	>	20			>	20	>	20	>	20	>	20
NCGC00018158-09	>	10	>	10											>	40	=	10.6547
NCGC00015578-12																													=	8.6441	=	10.2684	=	10.487					=	14.387			=	3.7959
NCGC00016866-11																													>	20	>	20	>	20			>	20	>	20	>	20	>	20
NCGC00182055-03					=	5.682	>	20	>	33.33					>	40	>	40											=	7.6752	=	1.71263	=	4.65494	=	2.37911	=	2.4528	>	20	=	0.23196	=	5.7755
NCGC00181350-03	=	0.1109	>	10															>	10	>	10	>	10	>	10	>	10
NCGC00160483-02									>	11.11
NCGC00179578-03	=	4.9886	>	10															>	10	>	10	>	10	>	10
NCGC00015983-04	>	10	>	10																									>	20	>	20	>	20	>	20	>	20	>	20	>	20	>	20
NCGC00160412-04									=	3.84458	=	14.9139																	=	11.2721	=	8.7786	=	11.7611	=	5.474			>	6.6667	=	12.7694	=	11.9645
NCGC00017354-07															>	40	>	40
NCGC00166323-02	=	0.6769	>	10	>	20	=	0.0053											>	10	=	2.6034	>	10	>	10	=	6.7488	>	20	>	20	=	0.6167			>	20	>	20	=	0.8577	>	20	>	20	>	20	>
NCGC00023217-08																													=	15.1129	>	20	>	20			>	20	>	20	>	20	>	20
NCGC00160679-02	>	10	>	10																									>	20	>	20	>	20	>	20	>	20	>	20	>	20	>	20
NCGC00095838-04																													>	20	>	6.6667	>	20			>	20	>	20	>	20	>	20
NCGC00164625-04	=	0.0894	=	0.259	>	6.667	>	20											>	10	>	10	>	10	>	10	>	10	=	2.50651	=	0.14328	=	0.24031	=	0.05291	=	1.92447	=	1.21161	=	1.01305	=	1.8733	>	20	>	20	>
NCGC00016526-07	=	2.6815	>	10															>	10			>	10	>	10	>	10
NCGC00016747-07									=	10.1571	=	18.0188
NCGC00015693-09	=	0.0044	=	0.01274	=	0.0303	=	1.509											>	10	>	10	>	10	>	10	=	0.0031	=	1.6038	=	1.8306	=	1.2335	=	0.001	=	7.4079	=	7.59141	=	1.0291	=	1.718	>	20	>	20	>
NCGC00178213-05															>	40	>	40
NCGC00095107-09									=	1.83395	>	33.33	=	0.64033					>	10	>	10	>	10	>	10	>	10
NCGC00016667-04									=	15.5055
NCGC00016692-05									>	33.33
NCGC00160442-03	=	6.6604	>	10															>	10			>	10	>	10	=	0.70818
NCGC00166026-02	>	10	>	10																									>	20	>	20	>	20	>	20	>	20	>	20	>	20	>	20
NCGC00182082-03									>	33.33
NCGC00253573-01																													=	2.0757	=	2.8124	=	6.5453			=	0.6615			=	4.1076	=	1.7479
NCGC00091519-09	>	10	>	10					>	33.33					>	40	>	40
NCGC00253762-01	>	10	>	10
NCGC00253679-01									>	33.33					>	40	>	40
NCGC00181031-03	>	10	>	10																									>	20	>	20	>	20	>	20	>	20	>	20	>	20	>	20
NCGC00159325-05									=	7.10544	>	33.33	>	33.3333	>	40	>	40
NCGC00160275-03	=	0.1005	=	2.07372	=	1.0715	=	2.9111											>	10	>	10	>	10	>	10	=	1.0003	=	0.07089	=	0.05797	=	0.07747	=	0.05735	=	0.08199	=	3.00565	=	0.0754	=	0.33209	>	20	>	20	>
NCGC00167488-08	=	0.0468	>	10															>	10	>	10	>	10	>	10	>	10	=	1.1813	=	1.2627	=	1.16843			=	0.5075	=	1.4637	=	0.9339	=	1.5089	=	12.85	=	0.08	=
NCGC00164568-04															=	20.7101	>	40
NCGC00094576-05															>	40	>	40
NCGC00025004-04									>	33.33
NCGC00262954-01															=	36.168	=	1.5351
NCGC00018238-09	=	0.3276	>	10	=	0.3653	=	0.0881											=	0.0622			=	0.0567	=	0.0775	=	0.0467																	>	20	>	20	>
NCGC00014925-06	=	0.0105	=	0.02503	=	0.1337	=	0.0179											=	0.0136	=	0.08201	>	10	>	10	=	0.009	=	0.1768	=	0.2326	=	0.03408	=	0.00144	=	9.4174	=	0.02464	=	0.03416	=	0.30051
NCGC00164127-07	>	10	=	9.1112											=	25.8625	=	8.3699
NCGC00241104-02									>	33.33
NCGC00181767-03																													=	6.14215	=	4.64385	=	2.29213	=	0.26497	=	2.50267	>	20	=	1.87569	=	4.53621
NCGC00262926-01	>	10	>	10											=	15.3214	=	1.1561
NCGC00247735-02																													>	6.6667	>	6.6667	>	20			>	20
NCGC00024633-07									>	33.33																			=	0.88174	=	4.60781	=	8.81981	=	5.33276	=	11.821	=	2.45793	=	5.3051	=	0.24158
NCGC00168085-05	=	1.7108	>	10															>	10	>	10	>	10	>	10	=	0.3384	=	2.25235	=	1.65002	=	0.63923	=	1.36155	=	1.13394	=	0.26848	=	2.22363	=	0.49882	>	20	>	20	>
NCGC00024762-04									>	33.33
NCGC00024870-06	>	10	>	10
NCGC00025158-02									=	8.4103
NCGC00025216-03	=	4.0367	>	10
NCGC00253626-01					=	0.0504	=	0.0299											>	10	>	10	>	10	>	10	=	1.0068	=	0.6337	=	0.51204	=	0.41342	=	0.05888	=	2.02985	=	0.93165	=	0.11705	=	2.16489	>	20	>	20	>
NCGC00095124-08																													>	20	>	20	>	20			>	20	>	20	>	20	=	8.6851
NCGC00263455-01									=	11.7012	>	33.33
NCGC00017112-10	>	10	>	10	>	20	=	1.0476											>	10			>	10	>	10	=	0.5693	=	0.31597	=	0.469	=	0.65574	=	0.38982	=	0.20835	=	7.03513	=	0.23286	>	20	>	20	>	20	>
NCGC00183022-01	>	10	>	10
NCGC00016789-06	>	10	=	8.70274											=	12.042	>	40
NCGC00181134-02	>	10	>	10	>	20	>	20
NCGC00094819-07															=	36.4422	=	26.5729
NCGC00016735-06															>	40	>	40
NCGC00090757-06	=	2.102	>	10															=	2.256	>	10	=	5.36033	>	10	=	0.38979
NCGC00263525-01	=	0.9801	=	3.33174															>	10	>	10	>	10	>	10	>	10	>	20	=	1.74481	=	0.9659	=	0.03988	=	13.0396	>	20	=	19.194	>	20
NCGC00092314-04	>	10	>	10											>	40	=	13.7031													>	20	>	20	>	20	>	20	>	20	>	20	>	20
NCGC00253649-01	>	10	>	10
NCGC00241108-04	=	0.0013	>	10															>	10			>	10	>	10	>	10																	>	20	=	0	=
NCGC00016106-13	=	1.2205	>	10															>	10	>	10	>	10	>	10	=	0.0092																	>	20	>	20	>
NCGC00189074-03	=	0.3684	>	10															>	10	>	10	>	10	>	10	>	10	=	2.16108	=	0.00495	=	0.00179	=	0.96868	=	0.8483	=	0.02634	=	0.00319	=	0.0171	>	20	>	20	>
NCGC00178555-02									=	5.44664	>	33.33	=	58.95
NCGC00181775-02	=	2.45	=	8.146																									=	9.38	=	1.39702	=	2.78238	=	1.69339	=	0.98739	=	5.06294	=	0.99552	=	5.5567
NCGC00168348-03	>	10	>	10																									>	20	>	20	>	20	>	20	>	20	>	20	>	20	>	20
NCGC00090793-05															=	20.7685	>	40
NCGC00167547-02																													=	4.2832	=	1.1952	=	8.6847	=	4.3382	=	1.3621	=	4.0996	=	3.4822	=	1.3613
NCGC00095129-06																													>	20	>	20	>	20			>	20	>	20	>	20	>	20
NCGC00187943-02	=	3.0091	=	8.35719	>	20	>	20
NCGC00072886-03	>	10	>	10																									>	20	>	20	>	20	>	20	>	20	>	20	>	20	>	20
NCGC00016710-05	>	10	>	10
NCGC00166146-02					>	20	>	20							=	17.5795	>	40
NCGC00015045-09															>	40	>	40
NCGC00344583-01	=	0.0026	>	10	=	0.0035	>	20											=	0.0048	>	10	=	0.00483	=	0.00452	=	0.00521							=	0.001	=	0.001	=	0.001	=	0.001	=	0.001
NCGC00166290-03															>	40	=	30.3683
NCGC00344547-01	=	0.0702	=	0.27924
NCGC00016507-05	=	3.0741	>	10											=	17.7844	>	40	>	10			>	10	>	10	=	0.34879
NCGC00095016-05									>	33.33					=	9.07308	=	0.5436
NCGC00095169-05																													=	1.22998	=	0.47817	=	3.39254	=	1.47573	=	1.49022	=	1.95505	=	0.43718	=	0.96487
NCGC00166088-02	>	10	>	10
NCGC00025212-08	=	1.2254	=	8.33333	>	20	=	1.4897							=	6.6758	=	13.7125	>	10	>	10	>	10	=	8.4996	=	1.0094																	>	20	>	20	>
NCGC00160554-02	>	10	>	10											=	19.7164	>	40
NCGC00165791-04	>	10	>	10																									>	20	>	20	>	20	>	20	>	20	>	20	>	20	>	20
NCGC00188865-03	=	0.0465	>	10															>	10	>	10	>	10	>	10	>	10																	>	20	=	0.01	=
NCGC00178697-04	=	1.6272	=	8.11752											>	40	>	40
NCGC00091285-03	>	10	>	10																									>	20	>	20	>	20	>	20	>	20	>	20	>	20	>	20
NCGC00159455-09	>	10	>	10	>	20	>	20											>	10	>	10	>	10	>	10	>	10	=	2.4214	>	20	>	20	>	20	=	7.253	=	3.118	=	4.3896	=	0.5902
NCGC00181129-06	>	10	>	10	=	0.1044	=	0.0067											>	10			>	10	>	10	=	0.8748																	>	20	=	0.17	=
NCGC00164617-04	=	0.5236	>	10															>	10	>	10	>	10	>	10	=	5.4943	=	0.5971	=	0.4051	=	0.58965			=	0.7871	=	1.1248	=	0.4435	=	1.7798	>	20	=	7.1	=
NCGC00164591-04	>	10	>	10																									>	20	>	20	>	20	>	20	>	20	>	20	>	20	>	20
NCGC00159441-03	=	0.0614	=	0.29868
NCGC00167514-02	=	6.2451	>	10
NCGC00183849-01	>	10	>	10					>	33.33					>	40	>	40
NCGC00095048-06	=	1.3723	>	10															>	10	>	10	>	10	>	10	>	10
NCGC00166217-02									>	33.33					>	40	>	40
NCGC00093976-08	=	0.0208	=	0.53809	=	0.1001	=	0.5039											=	0.0111	>	10	>	10	=	0.6593	=	0.0142																	>	20	>	20	>
NCGC00167817-02									=	15.0119	>	33.33
NCGC00165865-02															=	8.44825	>	40											=	1.1393			=	1.85263			=	0.9617	=	0.9459	=	0.9712	=	0.1675
NCGC00164555-03	>	10	>	10
NCGC00183024-01					>	20	=	13.2162											>	10			>	10	>	10	=	5.4844																	>	20	>	20	>
NCGC00090774-05	=	2.0612	>	10															>	10	>	10	>	10	>	10	>	10
NCGC00344543-01	=	0.0063	=	0.99489	>	20	=	3.9488											=	0.0795	=	1.74634	=	0.08063	>	10	=	0.05143	=	8.95163	=	7.82196	=	0.9107	=	1.27514	=	2.01266	>	20	=	1.00957	=	9.2617
NCGC00249921-01	=	5.8398	=	9.41578																									=	4.1804	=	8.4611	>	6.6667			=	5.8551	>	6.667	>	6.6667	=	2.3457
NCGC00167466-02	>	10	>	10
NCGC00181765-01															>	40	>	40
NCGC00160514-02	>	10	>	10
NCGC00165856-03	>	10	>	10
NCGC00163507-03	>	10	=	8.46581
NCGC00181002-04	>	10	>	10											=	17.1869	>	40
NCGC00164553-02																			>	10	>	10	>	10	>	10	=	0.00516	=	0.1636			=	0.001	=	0.001	>	20	>	20	=	0.001	>	20
NCGC00179408-03	>	10	>	10																									>	20	>	20	>	20	>	20	>	20	>	20	>	20	>	20
NCGC00164597-02									>	33.33
NCGC00182047-03	=	8.4496	>	10															>	10	>	10	>	10	>	10	>	10
NCGC00095192-05	=	3.1318	=	7.17471					=	16.8442					=	10.8586	>	40
NCGC00159459-04	=	1.2605	>	10															>	10	=	0.0147	>	10	>	10	>	10	>	20	=	2.5974	=	0.0672	=	0.0498	=	0.001	>	20	=	0.1648	>	20	>	20	>	20	>
NCGC00164624-02	=	0.3913	>	10	=	0.7043	=	0.3874											>	10	=	0.0608	>	10	>	10	=	0.134																	>	20	>	20	>
NCGC00181008-02															>	40	=	9.5352
NCGC00167489-03	>	10	>	10
NCGC00253725-01															>	40	>	40
NCGC00164493-02	=	0.719	=	1.7865	=	0.9914	=	0.1306											>	10	>	10	>	10	=	2.2317	=	0.8425																	>	20	>	20	>
NCGC00015844-10															=	19.5523	>	40
NCGC00167507-04	>	10	>	10
NCGC00181103-02															>	40	=	23.8177
NCGC00090974-06	>	10	>	10																									>	20	>	20	>	20	>	20	>	20	>	20	>	20	>	20
NCGC00090781-05	>	10	>	10																									>	20	>	20	>	20	>	20	>	20	>	20	>	20	>	20
NCGC00160416-02	=	7.3825	>	10															>	10			>	10	>	10	=	0.03183	>	20	=	5.3305	=	1.219			=	15.1764	>	20			>	20
NCGC00015054-12									=	17.6112	>	33.33
NCGC00016598-02									>	33.33	>	33.33
NCGC00166245-04					=	5.9868	>	20	=	20.6221	>	33.33							>	10	=	3.4397	>	10	=	2.4689	=	1.3426																	>	20	>	20	>
NCGC00091258-05	=	2.4875	=	6.1739	=	0.3728	>	20											=	0.514	>	10	>	10	=	0.541	=	0.35	=	2.0651	=	1.24875	=	6.29995	=	1.09834	=	0.53012	=	8.5217	=	4.29851	=	2.9752	>	20	>	20	>
NCGC00164503-02	>	10	=	9.1871											=	13.5546	>	20
NCGC00247710-02	>	10	>	10
NCGC00169964-05	=	1.1486	>	10															>	10			>	10	>	10	=	0.5421																	>	20	>	20	>
NCGC00178579-04									=	27.1706	>	33.33
NCGC00164525-02	=	0.1546	=	0.2606											=	1.5271	=	0.7932	>	10	>	10	>	10	>	10	=	0.50344
NCGC00164584-03									>	33.33	>	33.33
NCGC00164526-02									=	24.7717	>	33.33
NCGC00015252-12																													>	20	=	5.9167	>	20	>	20	>	20	>	20	=	11.2853	=	10.7827
NCGC00164558-02									=	9.25702	=	9.66607
NCGC00092362-02									=	15.3649	>	33.33
NCGC00013130-04															=	34.2472	>	40
NCGC00015202-08															>	40	>	40
NCGC00015227-08									=	17.749
NCGC00015455-10	>	10	>	10
NCGC00015656-12									>	11.11
NCGC00015716-09									=	14.4759
NCGC00015874-05	=	7.0348	>	10					=	4.06839	>	33.33	>	100					=	2.1621	=	2.25633	>	10	=	8.58124	=	1.32661	=	7.1539	=	3.6			=	4.4847	=	8.439			=	3.4185	=	3.8434
NCGC00016059-13	>	10	=	9.24242																									>	20	=	3.7076	>	20	=	8.1146	=	7.9244	=	5.8969	=	5.4868	=	2.905
NCGC00016634-04									=	11.3835
NCGC00016960-07									=	0.00406
NCGC00016961-06	=	5.1845	>	10															>	10			>	10	>	10	>	10	=	0.0838	=	0.0946	=	0.1384			=	0.1764	=	0.4112	=	0.1142	=	0.3675
NCGC00018271-07									>	3.703	>	33.33	=	15.6503
NCGC00021146-09	>	10	>	10
NCGC00021147-11									>	33.33
NCGC00023509-13	=	3.2658	>	10											=	32.895	>	40	>	10	>	10	>	10	>	10	>	10
NCGC00024379-16																			>	10			>	10	=	0.9477	=	0.03266	=	0.01158	=	0.001	=	0.06147	=	0.001	=	0.0221	=	0.01634	=	0.00831	=	0.00228
NCGC00024665-10	>	10	>	10	>	20	>	20	=	2.94441	>	33.33							>	10			>	10	>	10	>	10																	>	20	>	20	>
NCGC00024778-02									>	33.33
NCGC00025125-18	=	0.0112	>	10	=	0.0185	=	0.0527											=	0.0017	>	0.1	=	0.00171	=	0.00173	=	0.00188																	>	20	>	20	>
NCGC00025187-02															=	6.3711	>	40											=	9.7994	=	2.35293	=	10.5492	=	3.84787	=	15.9001	=	4.02131	=	2.18359	=	6.02253
NCGC00090770-09	=	3.8464	>	10															>	10	>	10	>	10	>	10	>	10
NCGC00090782-06	>	10	>	10
NCGC00091585-05	>	10	=	3.28949
NCGC00092328-02	>	10	>	10
NCGC00159337-04									=	3.8674					=	21.246	=	2.476
NCGC00160556-02	>	10	=	6.57103											>	40	=	1.3019											=	0.0084	=	0.0108	=	0.01695			=	0.054	=	0.0095	=	0.0303	=	0.0143
NCGC00160665-02	>	10	>	10
NCGC00161419-05	=	4.418	>	10	=	0.0033	>	20											>	10	>	10	>	10	>	10	=	3.8068	=	0.19507	=	0.0591	=	0.02309	=	0.00392	=	0.3859	=	0.02122	=	0.00272	=	5.1323	>	20	>	20	>
NCGC00161420-06	>	10	>	10											>	40	=	8.237											=	7.2629	=	4.5426	=	12.3743	=	5.3311	=	10.5076	=	3.0782	=	6.7187	=	5.4372
NCGC00161422-04																			>	10			>	10	>	10	>	10	=	2.29223	=	2.34563	>	20	=	3.384	=	11.6683	=	4.003	=	3.16681	=	11.9566
NCGC00161621-03	=	3.0213	>	10	=	5.6301	=	2.0494											>	10	>	10	>	10	>	10	=	5.5384	=	12.3697	=	0.30803	=	9.5422	=	3.56678	=	1.42624	=	1.36452	=	3.78718	=	7.48275	>	20	>	20	>
NCGC00163468-05	=	0.1019	=	5.96125															=	0.0133	=	0.14283	>	10	>	10	=	0.07733	=	5.6318	=	12.0548	=	13.6261	>	20	=	12.5546	=	2.5705	=	0.9953	=	8.1272
NCGC00164539-02									=	16.7552
NCGC00164543-02																													=	3.1331	=	3.3247	=	1.7018	=	2.7677	=	2.817	=	2.926	=	3.6952	=	0.4428
NCGC00164567-02																			>	10	>	10	>	10	>	10	>	10	=	8.238	=	5.9082	=	2.0649	=	1.6729	=	13.2075	=	2.0058	=	0.5459	=	9.3713
NCGC00164631-05	=	0.0254	>	10					>	33.33									>	10	>	10	>	10	=	3.8121	=	1.2784																	=	0.63	=	0.01	=
NCGC00166141-06									=	21.3759	>	33.33
NCGC00166312-02	>	10	=	7.35992																									=	0.069	=	0.046	=	0.09775			=	0.116	=	0.1255	=	0.1971	=	0.0438
NCGC00167436-02	=	3.5833	=	7.39385											=	12.7519	=	1.234
NCGC00167492-03	>	10	>	10
NCGC00167515-02	>	10	>	10
NCGC00167754-02	>	10	>	10
NCGC00178395-04									=	18.2267
NCGC00179250-03	>	10	>	10
NCGC00179642-03															>	40	>	40											=	2.3554	=	2.6011	=	1.5939	=	1.3984	=	1.8168	=	5.0032	=	4.0107	=	0.8861
NCGC00181761-01	>	10	>	10
NCGC00181795-02	>	10	>	10
NCGC00181913-02									>	33.33
NCGC00182552-02	>	10	>	10
NCGC00182713-01					=	1.0017	=	9.4628											=	8.8729	>	10	>	10	=	4.2934	=	2.0936																	>	20	=	0.2	=
NCGC00182989-01									=	14.8718	>	33.33
NCGC00182991-01									=	13.1318	>	33.33
NCGC00182992-01	>	10	>	10
NCGC00182998-01	=	2.2736	>	10	>	20	=	13.9611	>	33.33									>	10	>	10	>	10	>	10	=	5.7532	=	19.7291	=	9.1881			=	3.2604	>	20	>	20	=	9.2255	>	20	>	20	>	20	>
NCGC00183008-01															=	24.6779	>	40
NCGC00183020-01	=	1.4957	>	10					=	21.7337					=	9.52175	=	13.8183	>	10			>	10	>	10	=	6.1389																	>	20	>	20	>
NCGC00183049-01															=	5.9462	>	20	>	10	>	10	>	10	>	10	>	10	>	20	>	20	>	20	=	0.18764	=	0.46619	>	20	=	0.03316	>	20
NCGC00183103-01															>	40	>	40
NCGC00183828-01	>	10	>	10					>	33.33					>	40	=	27.1817
NCGC00183847-01									=	20.3958
NCGC00183850-01	=	2.3271	>	10															>	10	=	0.31201	>	10	>	10	=	0.28134
NCGC00183853-01	>	10	>	10
NCGC00183876-03	=	3.8408	>	10															>	10			>	10	>	10	=	0.28882
NCGC00185768-01	>	10	>	10																									=	7.9596	>	20	=	4.2797	=	5.3147	=	19.5148	=	5.2728	=	8.0546	=	5.7601
NCGC00229704-01	=	0.3544	>	10	=	0.0127	=	0.0042											>	10			>	10	>	10	>	10	>	20	=	0.001	=	0.00424	=	0.0023	>	20	>	20	=	0.00288	>	20	>	20	>	20	>
NCGC00241107-02															=	25.1177	>	40
NCGC00249050-02																			>	10	>	10	>	10	>	10	>	10	=	11.8874	=	9.9516	=	16.3036	=	0.06911	=	9.38207	=	9.4494	=	0.19237	=	12.767
NCGC00249417-02	>	10	>	10											>	40	>	40
NCGC00249607-02	>	10	>	10					>	33.33					>	40	=	8.3651
NCGC00249613-02	=	0.0204	=	0.28519	=	0.0292	=	0.0152											>	10			>	10	>	10	=	0.0099	=	0.00696	=	0.00761	=	0.00558	=	0.00173	=	0.14459	=	0.00318	=	0.00394	=	0.00147	>	20	>	20	>
NCGC00250401-02	=	0.1138	=	0.32837	=	0.1905	=	0.4611											>	10			>	10	=	0.0807	=	0.0212																	=	19.2	=	5.7	=
NCGC00253624-01	=	1.9625	>	10															>	10	>	10	>	10	>	10	>	10	=	0.2185	=	0.2047	=	0.2268			=	0.2548	=	3.3906	=	0.1329			>	20	>	20	>
NCGC00253636-01	>	10	>	10					>	33.33					>	40	>	40
NCGC00253650-01	=	2.658	>	10															>	10	>	10	>	10	>	10	=	0.9952	=	0.63739	=	0.91212	=	0.85495	=	0.18001	=	4.6887	>	20	=	0.34236	=	9.0069
NCGC00253657-01	>	10	>	10
NCGC00253658-01																													>	20	>	20	>	20	=	9.8615	>	20	>	20	=	8.1098	=	12.8035
NCGC00253672-01	>	10	>	10
NCGC00253713-01	>	10	>	10																									=	7.7564	=	7.4367	=	7.7123	=	6.7686	=	7.0587	>	20	=	6.141
NCGC00253724-01	>	10	>	10					>	33.33					>	40	>	40
NCGC00253726-01									=	4.20138	>	33.33	=	39.9057					>	10	>	10	>	10	>	10	>	10
NCGC00253761-01	>	10	>	10
NCGC00261978-01									>	33.33
NCGC00261980-01	>	10	>	10					>	33.33					>	40	>	40
NCGC00262931-01	>	10	>	10	=	4.5593	=	9.9815											>	10			>	10	=	3.4063	=	2.9147																	>	20	>	20	>
NCGC00262942-01									=	10.7785
NCGC00262959-01																													=	0.239	=	0.187	=	0.48548			=	0.7354	=	0.4364	=	0.5378	=	0.2516
NCGC00262963-01	=	3.4717	>	10															>	10	>	10	>	10	>	10	=	8.50412
NCGC00263524-01	>	10	>	10
NCGC00263546-01	>	10	>	10
NCGC00263548-01	=	0.0023	>	10	=	0.0058	=	0.0089											=	0.0033	>	10	=	0.0032	=	0.0032	=	0.0026					=	0.001	=	0.001	=	0.001	=	0.001	=	0.001	>	20	>	20	>	20	>
NCGC00263557-01									>	33.33
NCGC00263563-01	=	0.2517	=	2.56827															>	10	>	10	>	10	>	10	=	2.75075
NCGC00263568-01	=	0.0055	>	10	=	0.0089	=	0.0101																																					>	20	>	20	>
NCGC00263572-01	=	2.0862	>	10															>	10			>	10	>	10	=	5.678	=	0.65068	=	0.0776	=	0.43757	=	0.2423	=	0.40851	=	0.51592	=	0.1001	=	0.23276	>	20	>	20	=
NCGC00263579-01	>	10	>	10															>	10	>	10	>	10	>	10	=	5.56479	=	15.2632	=	3.6015	=	6.4812	=	2.3971	>	20	=	4.5046	=	3.2799	=	5.0932
NCGC00263580-01	=	7.3662	>	10	=	0.7099	=	0.2444											>	10	>	10	>	10	>	10	>	10	>	20	=	2.24121	=	3.49539	=	0.8299	>	20	=	4.747	=	0.34294	>	20	=	17.8	>	20	>
NCGC00263654-01									=	14.6026	>	33.33
NCGC00179676-03															=	27.5211	>	40
NCGC00263543-01	=	0.0065	>	10	=	0.004	=	0.0051											=	0.0062			=	0.0059	=	0.0061	=	0.0065																	>	20	>	20	>
NCGC00179504-05	=	0.1091	=	0.9666	>	20	>	20
NCGC00263918-03	=	0.0429	=	0.11403
NCGC00159513-03																													>	20	>	20	>	20			>	20	>	20	>	20	>	20
NCGC00274068-01	=	1.5488	>	10															>	10			>	10	>	10	>	10																	>	20	>	20	>
NCGC00249933-01	>	10	>	10
NCGC00274063-01	=	2.8921	>	10	>	20	=	5.5491											>	10	>	10	>	10	>	10	=	7.2261																	>	20	>	20	>
NCGC00242506-02	=	0.0041	=	0.02081	=	0.0183	=	0.0005											=	0.0078			>	10	>	10	=	0.0034	=	0.00636	=	0.00513	=	0.00365	=	0.00241	=	2.7505	=	0.00315	=	0.0081	=	0.0032	>	20	>	20	>
NCGC00274060-01	=	6.461	>	10	=	5.2923	=	1.6342											>	10			>	10	>	10	>	10																	>	20	>	20	>
NCGC00016010-09																													>	20	>	20	>	20			>	20	>	20	>	20
NCGC00090851-10	>	10	>	10																									=	2.5502	>	6.6667	=	3.0364			=	12.3406	=	12.5329	=	7.4004	=	1.8027
NCGC00018277-06									=	1.95167	>	33.33	=	1.73707					>	10	>	10	>	10	>	10	>	10
NCGC00015957-06									>	11.11	>	33.33
NCGC00015159-11																													>	20	>	20	>	20			=	6.1657	>	20	>	20	>	20
NCGC00024749-04																			>	10	>	10	>	10	>	10	>	10	>	20	>	20	>	20			>	20	>	20	>	20	=	2.4763
NCGC00262533-02	>	10	>	10
NCGC00166121-03	=	1.9016	=	6.68412	>	20	>	20							=	18.5931	>	40	>	10	>	10	>	10	>	10	=	3.3211	=	0.47459	=	0.9328	=	2.28707	=	0.75396	=	2.51559	=	1.31995	=	0.1473	=	0.00517	>	20	>	20	>
NCGC00016672-04									=	6.1408	=	16.7904	=	4.78227
NCGC00179596-03	=	3.5313	=	6.74261											=	15.9807	=	6.9953											=	1.8367	=	1.6936	=	2.0642	=	0.8414	=	0.2211	=	3.009	=	2.3045	=	0.9956
NCGC00273481-01	=	8.6842	>	10					>	11.11					>	40	>	40	>	10			>	10	>	10	>	10	>	20	=	4.7038	>	20	=	8.6816	>	20	=	6.4328	=	3.4891	=	15.0863
NCGC00253604-01					>	20	=	10.4461											>	10	>	10	>	10	>	10	>	10																	>	20	>	20	>
NCGC00249931-01																													>	20	>	20	>	20			>	20	>	20	>	20	>	20
NCGC00249897-01	=	0.6678	=	1.08677	=	1.5133	=	0.1552	>	33.33					=	9.87099	=	0.0972	>	10			>	10	=	1.2179	=	0.3851	=	1.6221	=	1.1294	=	2.8299	>	2.2222	=	0.935	=	1.4429			=	0.2022	>	20	=	16.8	>
NCGC00249896-01	>	10	>	10
NCGC00249891-01									=	2.76744	>	33.33	=	10.9665					>	10	>	10	>	10	>	10	>	10	>	20	>	20	>	20			>	20	=	17.0256	>	20	=	3.0987
NCGC00253595-01	=	3.4001	>	10					=	10.0823					=	18.348	>	40
NCGC00253592-01	=	4.8933	=	9.85444	=	4.3946	=	1.7548											>	10	>	10	>	10	>	10	=	2.4571																	>	20	=	18.36	>
NCGC00253588-01	=	0.002	=	0.79941	=	1.1571	=	0.0032															>	10	>	10	=	0.0022																	>	20	>	20	>
NCGC00253593-01	>	10	>	10
NCGC00164353-05	>	10	>	10
NCGC00095748-04															>	40	>	40
NCGC00178741-03									=	7.07426	>	33.33	=	0.25146
NCGC00178860-06									>	33.33
NCGC00179623-04																			>	10	>	10	>	10	>	10	>	10	=	2.2356	=	4.028	=	3.3925			>	20	>	6.667	=	8.8772	=	2.5347
NCGC00092386-13	>	10	>	10																									>	20	=	4.7113	>	20	=	8.6073	=	10.2072	=	9.3443	=	11.0152	=	4.9027
NCGC00177980-03	>	10	=	8.84595											>	40	>	40
NCGC00016064-12	=	3.2475	=	9.6651											=	20.5006	>	40
NCGC00013683-06									>	33.33
NCGC00166299-03																													>	20	>	20	>	20			>	20	>	20	>	20	=	15.3838
NCGC00015771-13									=	4.34834	>	33.33	=	18.6805					>	10	>	10	>	10	>	10	>	10
NCGC00094748-07	=	3.2937	=	8.82644	>	20	=	4.9189											>	10	>	10	>	10	>	10	=	1.6628																	>	20	>	20	>
NCGC00018261-06																													>	20	=	5.7603	>	20	=	7.4207	=	8.8632	=	6.8652	=	7.8491	=	2.48
NCGC00018258-10	=	5.3264	=	9.93229											=	25.6136	=	4.2924
NCGC00018250-06	=	2.1282	=	8.75657											=	20.9915	>	40
NCGC00018269-05																			>	10	>	10	>	10	>	10	>	10	>	20	>	20	>	20	=	1.615	>	20	>	20	=	0.1424	=	2.4514
NCGC00178754-06																			>	10	>	10	>	10	>	10	>	10	>	20	>	20	=	1.8817	>	20	>	20	=	19.0369	>	20	>	20
NCGC00017358-15	=	0.0257	>	10	=	2.9875	=	0.2539											=	0.3111	>	10	=	0.3108	=	0.2229	=	0.1532																	>	20	>	20	>
NCGC00167430-04	=	4.9961	=	9.46562																									>	20	>	20	=	4.0687	=	2.843	=	5.2288	>	20	=	5.2538	=	2.1843
NCGC00015146-11									=	3.75992	=	6.36781
NCGC00016423-15					=	3.4859	>	20							=	23.4306	>	40	>	10	>	10	>	10	>	10	=	3.7083	=	0.8345	=	0.9563	=	0.7844			=	1.3794	=	1.4237	=	0.9156	=	0.3538	>	20	>	20	>
NCGC00095165-07	=	4.486	>	10	=	4.9829	=	5.5533											>	10			>	10	>	10	>	10																	>	20	>	20	>
NCGC00015362-05					>	20	>	20
NCGC00166072-02																													>	20	>	20	>	20			>	20	>	20	>	20	>	20
NCGC00271789-02	=	0.001	=	0.04031	=	0.037	=	0.0015
NCGC00163939-02															>	40	=	9.1609
NCGC00166249-03															>	40	=	2.9301
NCGC00166134-02	=	6.3667	>	10															>	10	>	10	>	10	>	10	>	10
NCGC00167544-02																													>	20	>	20	>	20			>	20	>	20	>	20	>	20
NCGC00021876-04																													>	20	>	20	>	20					>	20	>	20	>	20
NCGC00159522-05															>	40	>	40
NCGC00024246-15					=	0.3691	=	0.0061											=	0.01016	=	9.6046	=	0.04645	=	0.3738	=	0.00805	=	0.18804	=	1.46578	=	0.05086	=	0.05538	=	9.2476	=	0.64846	=	0.11815	=	0.3376	>	20	>	20	>
NCGC00165907-03	=	3.2104	=	6.97663											=	36.1068	>	40	>	10	>	10	>	10	>	10	>	10	>	20	=	3.7592	>	20	=	3.7372	=	8.9928	=	3.1665	=	0.2987	=	2.4577
NCGC00164329-03	>	10	=	9.12815											=	14.7555	>	40
NCGC00249888-01	>	10	>	10
NCGC00015838-06									=	10.7311	>	33.33	=	25.7434
NCGC00188863-02	=	2.754	=	7.56066
NCGC00344578-01																													>	20	>	20	>	20	>	20	>	20	>	20	>	20	>	20
NCGC00167449-02	>	10	=	9.57051
NCGC00166070-02	=	6.5465	>	10	>	20	>	20											>	10	>	10	>	10	>	10	>	10
NCGC00344524-01	=	2.5333	>	10															>	10	>	10	>	10	>	10	>	10
NCGC00166120-02	=	1.1378	=	7.57862											=	11.7347	>	40											=	0.7403	=	1.2387	=	3.1595	=	2.6825	=	0.0372	=	0.4091	=	0.9309	=	0.004
NCGC00162150-04	=	6.4204	>	10															>	10	>	10	>	10	>	10	>	10
NCGC00182081-04	>	10	>	10
NCGC00165957-07	>	10	>	10	>	20	>	20
NCGC00274269-01	=	6.0404	>	10	>	20	>	20											>	10	>	10	>	10	>	10	>	10
NCGC00167586-03					=	0.5913	>	20											>	10	>	10	>	10	>	10	=	0.13317
NCGC00160408-03	=	5.8547	>	10															>	10	>	10	>	10	>	10	>	10	=	0.003	=	0.001	=	0.003	=	0.001	=	0.003	=	0.001	=	0.003	=	0.001
NCGC00161831-04	>	10	=	8.60937	>	20	>	20
NCGC00167456-02									>	33.33					=	2.3879	>	40
NCGC00167447-02	>	10	>	10
NCGC00261967-01	=	3.3384	>	10															>	10	>	10	>	10	>	10	=	0.05952
NCGC00261985-01	=	0.3673	>	10															>	10			>	10	>	10	>	10
NCGC00274280-01	=	0.0465	>	10															=	0.042			=	0.04829	>	10	=	0.04206
NCGC00274277-01									=	3.6382	>	33.33	=	19.9984					>	10	>	10	>	10	>	10	>	10
NCGC00016978-04									=	0.02704	=	0.1358
NCGC00262588-02					=	16.8578	>	20
NCGC00344558-01																															>	6.667	=	5.6514	=	4.2601	=	9.6205	=	3.9401	=	3.5296	=	5.854
NCGC00344561-01	>	10	>	10
NCGC00015819-15									=	4.91882	>	33.33	=	5.34602					>	10	>	10	>	10	>	10	>	10
NCGC00160420-02	=	3.6152	>	10															>	10	>	10	>	10	>	10	>	10
NCGC00159481-03	>	10	>	10															>	10	>	10	>	10	>	10	>	10	=	5.3614	=	2.9193	>	6.667	=	3.0351	=	1.5527	=	5.3973	=	5.5335	=	7.4428
NCGC00160448-02	>	10	>	10																									=	0.3353	=	0.1229	=	0.5412	=	0.3423	=	0.018	=	0.5199	=	0.4312	=	1.0991
NCGC00182056-04	=	1.3911	=	7.43084																									=	3.2197	=	3.4577	=	6.2411	=	3.6902	=	4.6621	=	3.9986	=	2.183	=	1.4417
NCGC00184998-02									>	33.33	>	33.33
NCGC00182049-02	=	3.7244	>	10															>	10	>	10	>	10	>	10	>	10	=	2.10164	=	1.634	=	2.77194	=	1.47176	=	1.46493	=	1.0654	=	2.34123	=	4.3298
NCGC00167576-02									=	7.1279	>	33.33	=	14.9742
NCGC00181306-04	=	0.001	>	10	=	0.0652													=	0.0031	>	10	=	0.00335	=	0.00317	=	0.001			=	0.001	=	0.001	=	0.001	=	0.001	=	0.001	=	0.001	>	20
NCGC00015802-18	>	10	=	6.95954
NCGC00164483-03															>	40	=	1.1962
NCGC00159458-05	>	10	>	10															>	10	>	10	>	10	>	10	>	10	>	20	>	20	>	20	=	4.788			>	20	>	20	>	20
NCGC00249415-01	>	10	>	10
NCGC00249416-01									=	15.1547	>	33.33	=	84.8421
NCGC00185764-03	>	10	>	10																									>	20	>	20	>	20	>	20	>	20	>	20	>	20	>	20
NCGC00167546-03	>	10	>	10																									>	20	>	20	>	20	>	20	>	20			>	20	>	20
NCGC00015236-04	>	10	>	10																									>	20	>	20			>	20	>	20	>	20	>	20	>	20
NCGC00181342-02	>	10	>	10																									>	20	>	20	>	20	>	20	>	20	>	20	>	20	>	20
NCGC00015759-05	=	5.2302	>	10																									>	20	=	6.3146	=	9.1662	=	8.3951	>	6.6667	=	8.001	>	20	=	7.8734
NCGC00163935-05	>	10	>	10																									>	20	>	20	>	20	>	20	>	20	>	20	>	20	>	20
NCGC00165810-02	>	10	>	10																									>	20	>	20			>	20	>	20	>	20	>	20	>	20
NCGC00167454-02	>	10	>	10																									>	20	>	20	>	20	>	20	>	20	>	20	>	20	>	20
NCGC00160645-02	>	10	>	10																									>	20	>	20	>	20	>	20	>	20	>	20	>	20	>	20
NCGC00160540-03	>	10	>	10																									>	20	>	6.6667	>	20	>	20	>	20	>	20	>	20	>	20
NCGC00160363-03	>	10	>	10																									>	20	>	20	>	20	>	20	>	20	>	20	>	20	>	20
NCGC00160646-02	>	10	>	10																									>	20	>	20	>	20	>	20	>	20	>	20	>	20	>	20
NCGC00183046-03	=	9.4389	>	10	>	20	>	20							>	40	>	40											>	20	=	5.431	>	20	>	20	>	20	>	20	=	8.4586	>	20
NCGC00319018-01	>	10	>	10																									>	20	>	20	>	20	>	20	>	20	>	20	>	20	>	20
NCGC00319019-01	=	0.003	=	0.04422	=	0.0135	>	20															>	10	=	0.01176	=	0.00468	=	0.001	=	0.001			=	0.001	=	0.001			=	0.001
NCGC00319020-01	>	10	>	10																									>	20	>	20	>	20	>	20	>	20	>	20	>	20	>	20
NCGC00319021-01	>	10	>	10																									>	20	>	20	>	20	>	20	>	20	>	20	>	20	>	20
NCGC00187909-02	>	10	>	10																									>	20	=	0.8519	=	3.1704	=	5.7889	=	2.358	=	6.9016	=	2.0992	>	20
NCGC00319022-01	>	10	>	10																									>	20	>	20	>	20	>	20	>	20	>	20	>	20	>	20
NCGC00319023-01	>	10	>	10																									>	20	>	20	>	20	>	20	>	20			>	20	>	20
NCGC00159379-04	>	10	>	10																									>	20	>	20	>	20	>	20	>	20	>	20	>	20	>	20
NCGC00094619-06	>	10	>	10																									>	20	>	20	>	20	>	20	>	20	>	20	>	20	>	20
NCGC00181042-02	>	10	>	10																									>	20	>	20	>	20	>	20	>	20	>	20	>	20	>	20
NCGC00344542-01	>	10	>	10																									>	20	>	20	>	20	>	20	>	20	>	20	>	20	>	20
NCGC00166105-04	>	10	>	10																									>	20			>	20	>	20	>	20			>	20	>	20
NCGC00181028-02	>	10	>	10																									>	20	>	20	>	20	>	20	>	20	>	20	>	20	>	20
NCGC00344526-01	>	10	>	10																									>	20	>	20	>	20	>	20	=	10.2751	>	20	>	20	>	20
NCGC00166231-02	>	10	>	10																									>	20	>	20	>	20	>	20	>	20	>	20	>	20	>	20
NCGC00166205-02	>	10	>	10																									>	20	>	20	>	20	=	10.6205	>	20	>	20	=	11.8144	>	20
NCGC00248275-02	>	10	>	10																									>	20	>	20	>	20	>	20	>	20	>	20	>	20	>	20
NCGC00160591-02	>	10	>	10																									>	20	>	20	>	20	>	20	>	20	>	20	>	20	>	20
NCGC00166112-02	>	10	>	10																									>	20	>	20	>	20	>	20	>	20	>	20	>	20	>	20
[truncated: 5 more columns]
