# Supplementary material for: Novel Phenotypic Outcomes Identified for a Public Collection of Approved Drugs from a Publicly Accessible Panel of Assays
Source: PLoS One. 2015 Jul 15;10(7):e0130796. doi: 10.1371/journal.pone.0130796 (PMC4503722; doi:10.1371/journal.pone.0130796)
Supplement: S5 Table — All IC50/EC50 results are reported as percent response in a signal window defined between a negative control (DMSO) and a positive control (see methods); for results obtained at different concentrations, or when a compound was tested multiple times in one assay, the result shown is the maximum of all test results for that compound. (XLS) [file pone.0130796.s005.xls]

## Sheet: Dataset S5
S5 Table. Summary of single concentration assay results for 2,509 NPC compounds. All IC50/EC50 results are reported as percent response in a signal window defined between a negative control (DMSO) and a positive control (see methods); for results obtained at different concentrations, or when a compound was tested multiple times in one assay, the result shown is the maximum of all test results for…
assay number	1	4	7	11	19	20	21	22
assay name	VEGF_ADSC\ECFC Angio CD31 TubeArea	WntCondMedia_bCateninfluor/nucareaC2C12	5mMGluc_INS1E InsulinRelease 40mMGluc	hNCI-H716 GLP1 Secretion	Basal_Viability ATP DLD-1	Basal_Viability ATP SW480	Basal_Viability ATP HCT116	GSK3b inh pretreated_Viability ATP HCT116
NCGC Number	1|VEGF_ADSC\ECFC Angio CD31 TubeArea |max %inh	4|WntCondMedia_bCateninfluor/nucareaC2C12|max %stim	7|5mMGluc_INS1E InsulinRelease 40mMGluc |max %stim	11|hNCI-H716 GLP1 Secretion|max %stim	19|Basal_Viability ATP DLD-1 |max %inh	20|Basal_Viability ATP SW480 |max %inh	21|Basal_Viability ATP HCT116 |max %inh	22|GSK3b inh pretreated_Viability ATP HCT116 |max %inh
NCGC00016374-05	-5.4	0.6	-0.6	-0.9	21.4	82.1	2.9	25.2
NCGC00090731-08	8.6	0.5	0.2	3.7	15.6	34	23.6	20.7
NCGC00015335-17	3.9	0.5	14.4	4.4	12.2	57.8	53.8	13.3
NCGC00178521-03	81.7	10.7			19.8	9.3	55.1	85.8
NCGC00013289-09	1.5	2.1	60.4	3.3	8.3	43	23.9	12.2
NCGC00095041-08	14.2	7.1	0.8	-1.2	-2.7	13	7.1	9.9
NCGC00016344-07	18.8	2	-0.3	1.3	42.6	25.3	15.8	25.5
NCGC00263899-02	8.5	0.8	3.1	1.3	28.9	69.8	9.9	12.8
NCGC00015238-13	3	1.9	1.7	3.7	13.6	20.3	14.7	7.6
NCGC00091414-07	2.4	0.9	5.9	0.3	13.6	29.2	17.1	10.8
NCGC00094614-06	-5.3	2	2	1.2	9.3	28.5	28.7	-10.7
NCGC00253757-01	-6.8	-0.6	2.5	1	14.9	-7.1	43.3	1.2
NCGC00016315-06	7.5	-0.7	2.2	-1.4	6.5	4.3	2.4	-5.3
NCGC00018113-07	7.8	0.9	2.3	0	1.2	13.9	11.3	-6.2
NCGC00094857-05	81.5	21.1	39.7	11.4	99.2	107.3	105	99.3
NCGC00013058-02	109.1	63.1	0.2	0.7	102.1	101.9	99.7	100
NCGC00016271-05	6.8	1	0.2	1.9	29.9	25.3	15.3	6.2
NCGC00015870-27	42.7	2.6	-1.2	5.9	53.5	70.2	9.7	93.1
NCGC00160450-03	12.1	0.4	-0.5	0.9	19	16.5	8.9	1.6
NCGC00164510-02	26.7	1.4	-0.7	-0.3	10.9	11	12.9	2
NCGC00094754-05	3.4	0.2	1.3	-1.7	34	38.8	8.6	-8.4
NCGC00015793-10	-5.7	8.9	6.1	1.1	15.6	-9.2	1.3	-0.8
NCGC00013414-04	-1.9	2.8	0.4	3.5	10.3	105.8	20.8	19.8
NCGC00160628-03	11.6	1.9	2.2	-0.4	44.7	59.4	70.9	56
NCGC00091502-11	-13.8	-0.2	2.2	2.9	17.7	28	12.6	10.6
NCGC00016384-15	16.2	0.8	-0.5	0.1	-3.9	18.3	6.7	-14.2
NCGC00166270-02	-14.9	2.8	0.3	-1.7	-0.7	21.1	-0.5	-20.3
NCGC00091645-07	1.2	1.6	2	0.6	27.5	105.8	19.9	36.2
NCGC00165999-03	-1.9	0.3	0.8	2.5	21.2	39	12.4	8.7
NCGC00164506-02	5.7	30.3	-0.7	2.8	22.5	27	33	42.8
NCGC00015387-06	14.7	1.3	-1.5	0.3	37.8	71.1	12.8	23.3
NCGC00016403-06	24.4	0.8	26.5	1.9	32	15.5	7	4.5
NCGC00095264-04	102.5	25.3	1.2	5.7	93.4	110.9	91.3	95.6
NCGC00094815-05	108.5	4.7	3.5	4.3	99.7	152.7	96.7	112.9
NCGC00160364-02	-5.2	1.8	0.1	2.6	20.9	37.6	14.5	20.1
NCGC00016385-08	9.1	1.5	-0.1	5.9	6.9	-1.2	6	2.1
NCGC00093354-05	19.3	7.7			28.1	8.7	25.9	11.7
NCGC00166024-02	24.2	1.3	-0.9	0.9	9.2	34	9.5	32.7
NCGC00091563-12	39.3	68.4			59.7	62.7	16.3	65
NCGC00160667-03	2.4	2	1.7	3.8	20.6	9.6	2.6	5.1
NCGC00164140-07		2.7	-0.2	84.6
NCGC00022001-13	108.7	81	1.6	2	71.6	82.7	77.9	105.9
NCGC00015864-07	7.8	0.6	0.1	17.8	13.1	56.5	7.1	9
NCGC00161636-02	106.3	43.7	-0.1	-3.3	100.3	100.3	99.3	98.7
NCGC00090814-07	12.2	0.8	1	14.2	21.4	34.5	52.1	21.3
NCGC00016391-13	109.8	55.7	0.7	-3.6	97.8	126.7	88.3	82.4
NCGC00159384-04	25.3	1.2	1.1	29.3	37.7	22	-4.5	61.8
NCGC00016345-08	24.9	-0.4	-0.3	3.1	22.4	15.9	17.9	-3.3
NCGC00091532-06	4.6	0.2	0.7	38	90.5	118.1	15.1	80.6
NCGC00159392-05	25.1	0.8	3.5	1.1	13.3	14	17.9	-4.6
NCGC00015208-19	16.4	3.1	4.3	1	16.7	25.7	3	2.9
NCGC00091325-09	109.4	10.6	-0.9	30.9	105.2	93	104.4	100.3
NCGC00018243-09	-13	0.2	17.4	2.7	51.9	42.4	6.2	13.4
NCGC00091175-03	-2.6	1.8	1.2	1.7	14.2	18.9	14.6	11.4
NCGC00091051-04	-16.4	0.3	3.8	1.2	20.3	27.8	8.8	15.4
NCGC00166006-02	8.4	3.2	3.5	3.6	38.6	38.7	-17.9	28.1
NCGC00159351-05	37.5	-0.4	1.6	-2.1	41.9	52.2	43.2	26.9
NCGC00253617-01	-2.4	0.8	2.6	-0.3	9.6	2.3	7.7	3.2
NCGC00159477-05	-0.4	0.3	2.7	-0.3	33.4	33.5	-3.6	8.2
NCGC00016367-08	21	0.6	-0.1	1.3	27.6	40.3	11.7	3.3
NCGC00159434-04	1.5	-0.3	4	1	16.1	7.7	5.4	-3.5
NCGC00018242-07	20.8	-0.1	1.2	4.9	14.2	28.9	19.2	6.1
NCGC00090987-05	25.9	0.6	-0.4	1.9	17.2	39.8	16.3	13.4
NCGC00016322-13	12.7	-0.4	-1.5	-0.3	22.7	59.5	14.4	11.4
NCGC00091162-07	5.4	0.3	1.5	-0.4	57.1	66.3	25.5	12.4
NCGC00016309-06	18.7	0	-1.1	-0.6	19.9	52.4	7	7.1
NCGC00094818-09	20.9	11.6	2.3	40	103.5	135.3	98.3	98.6
NCGC00090749-12	20.8	21.1	1.1	16.6	98.4	97.7	95.9	90.8
NCGC00016407-08	19.3	1.2	-1	2.8	10	86.3	6	21
NCGC00016296-07	26	-0.1	-0.3	-0.5	95.2	127.5	97.7	102.3
NCGC00091023-06	104.4	5.4	46	72.8	103.4	112.3	112	105
NCGC00016373-08	110.2	33.6	4.2	89.6	105.6	145.1	104.7	102.5
NCGC00095622-04	0.8	1.5	0.7	0.7	-14.1	-3.3	-4.1	-1.2
NCGC00091238-03	-4.4	2.2	1.4	22.3	13.4	1.9	-1.7	-0.8
NCGC00163705-03	-18.9	1.9	1.9	3.8	29.1	51.5	24.9	8.7
NCGC00160362-02		4.6	0.2	1.1
NCGC00016386-06	0.5	3.8	1.1	2.2	38.6	43.9	17.4	22.1
NCGC00166265-02	10.2	0.9	1.8	1.3	8.4	102.2	1.4	5.3
NCGC00159448-05	4.7	0	1.3	1.9	1.9	3.3	2.2	-7.3
NCGC00160651-02	4.2	-0.1	-0.2	0.1	4.2	15	14.5	-1.2
NCGC00164511-02	26.8	30.1	0.4	-0.9	101.2	102.1	99.5	99.2
NCGC00016408-09	9	1	-2	-2	14.9	21.7	12.4	3.6
NCGC00016337-05	8.1	0.8	-0.6	2.1	13.2	23.1	14.2	17.1
NCGC00091616-03	2	1.6	-1.1	1.9	29.7	31.4	22.9	10
NCGC00021139-11	-8.6	0.8	-0.3	3.3	16.5	96.6	16.9	27.9
NCGC00142580-05	7.8	0.6	2.8	-0.1	2.6	24.3	13.3	14.9
NCGC00013273-03	-13.4	2.3	4.9	0.1	21	91.3	5.1	24.6
NCGC00091338-06	1.5	1.9	0.3	0.3	2.8	26.8	5.8	-10.5
NCGC00178145-03	5	2.3	1.5	4.9	-7.3	5.7	23.5	-17
NCGC00159424-04	-10.1	31.6	2.9	4.1	13	35.3	11.5	17.7
NCGC00091423-08	-3.2	2.5	1.5	2.2	41.6	40.6	-2.3	7.4
NCGC00016361-12	-8.4	-0.2	-0.1	1.9	13	46.2	4.3	14.8
NCGC00159485-06	11.3	0.1	-1.2	-0.1	26.1	52.6	12.1	44.5
NCGC00091761-07	8.6	1.4	3.2	14.2	16.3	42.5	24	4.8
NCGC00253602-01	-4.3	1.7	5.4	0.3	-0.6	7	10.1	4.6
NCGC00016000-18	35.6	5.4	4.8	6.3	30.8	39.4	23.2	9.9
NCGC00094812-05	-18.4	4.8	-0.2	-0.8	2.3	16.9	10.8	-12.1
NCGC00016285-05	0.7	0.6	-0.6	2.3	41.2	36.1	16	17.6
NCGC00016229-14	8.2	0.8	1	-0.8	-23	8.4	2.7	11.3
NCGC00095043-07	-10.2	0.7	3.9	-1.5	23.1	27.9	21.4	18.6
NCGC00091146-08	-9.6	-0.5	7.5	-2.4	57	60	48.1	77.7
NCGC00016329-07	1.2	0.6	1	4.7	7.6	5.2	5.8	4.2
NCGC00018107-05	13.9	4.7	1.1	-0.3	-3.4	31.6	13.2	1
NCGC00016328-08	25.4	1.8	-0.3	1.1	36.7	45.9	3.3	9
NCGC00015237-07	-0.9	2.3	1	2.3	5.3	-3.1	0.2	1.3
NCGC00016338-10	16	5.7	1.9	7.7	29.5	49.2	57.6	17.2
NCGC00142623-04	111.5	1.9	2	11.6	94.8	77.9	65.4	91.9
NCGC00090970-03	0.4	1.9	2.7	1.2	10.7	33.2	10.1	-22.2
NCGC00091151-04	12.1	1.6	0	0.4	16.4	10.3	19.4	-0.4
NCGC00159389-04	-1.8	0.5	1.9	4.3	22.2	33.7	15.1	9.5
NCGC00016624-05	3.9	-0.2	22	-3.2	2.6	12	6.6	-2.9
NCGC00016353-08	20.7	1	0.4	0.5	78.1	118.2	9	34.8
NCGC00093949-05	9.8	2.3	2.6	2	12.3	10.2	20.1	14.3
NCGC00091595-07	7.7	0.6	-0.7	0	27.7	25.1	13.9	5.7
NCGC00091195-08	108	15	-1.1	17.4	101.4	149.3	123.7	117.4
NCGC00159395-04	16	3.2	1.1	2.8	14.5	30.5	19.2	4.4
NCGC00090698-06	10.8	1.4	13.9	2.8	79.2	77.3	16.8	67.9
NCGC00091835-10	83.2	46.2	2.4	-3.3	65.2	65.1	48.3	66.6
NCGC00344525-01	2.5	-0.2	5.3	3	10.8	9.7	5	-7.6
NCGC00163125-06	8.7	3	-1.3	1.9	37.1	82	10.1	24.1
NCGC00022043-06	19.9	-0.5	2.5	0.1	34	1.2	34.5	0.8
NCGC00262955-01	2.6	0.5	4.4	1.3	39	106.6	39.2	66.1
NCGC00253742-01	1.1	-0.3	0.5	2.4	18.3	16.3	27.2	13
NCGC00016258-06	26.3	25	-1.3	-0.8	104.9	122.3	37.5	97.3
NCGC00159478-04	0.2	19.8	-1.6	4	26.9	23.6	27.1	37.7
NCGC00159380-05	19.6	2.3	-0.6	2.4	36.2	29	15.6	10.8
NCGC00164494-02	17.9	0.5	1.5	0.9	20.6	24.8	21.1	7.8
NCGC00253675-01	-3.8	-1.3	3	3.5	15	1.4	12.2	11.4
NCGC00091050-09	110.2	14.5	15.9	49.8	105.3	143.6	104.8	102.9
NCGC00015067-14	9.2	0.2	3.4	-3.3	-4.2	10.3	9.7	-5.7
NCGC00188957-02	0.6	-0.8	4	-1.3	2.2	10.5	5	6.1
NCGC00091501-06	21	0.3	-0.1	0.5	31.9	78.9	15.4	11.5
NCGC00093366-05	-3.2	1.1	-1	0.9	5.7	10.4	26	24.8
NCGC00094960-06	6.7	1.3	-1.3	1.9	12.4	33.2	14.7	5.6
NCGC00095762-04	21.3	1.5	4.1	0.9	-5.4	16	1.3	-11.1
NCGC00016395-06	13.8	1.6	6.2	4.2	-1.4	37.7	38.6	-14.2
NCGC00166055-03	12.2	1.3	1.9	2.8	33.8	11.8	2.7	-10.5
NCGC00164344-04	16.7	-0.3	2.2	2.7	33.5	11.6	22.9	7.5
NCGC00016352-07	33.7	1.2	5.6	-0.6	58.8	87.8	7.6	16
NCGC00160668-03	11.3	1	-0.8	3.7	40.9	19.6	17.7	10.3
NCGC00015368-11	-0.9	2.1	6.9	5.4	34.2	84.8	41	7.3
NCGC00096056-02	73.3	9.5	3.5	8.6	62.6	120.7	70.6	83.8
NCGC00093364-02	-6.1	-0.4	3.2	1.7	21.8	48	23.2	8.7
NCGC00159376-04	9.2	1.3	-0.2	0.6	3.6	18.8	8.3	0.8
NCGC00159524-02	0.3	0.1	-0.2	0.9	9.8	95.4	19.1	31.6
NCGC00178220-05	-22	0.9	0	2.4	35.3	36.6	3	7.8
NCGC00159472-05	15.9	1.5	1.1	-3.3	-7.7	12.5	2	-2.5
NCGC00016049-07	9.8	9.2	0	0.3	3.1	47	29.6	1.3
NCGC00091208-09	30.7	7.5	9.8	4.2	78.5	123.1	46.6	67.2
NCGC00187584-01	-8.4	1.7	2.7	-1.3	11.4	-3.6	4.9	-2.7
NCGC00160566-02	105.9	43	5.8	-1.3	93.3	90.3	79.2	91
NCGC00096014-03	20.3	0.1	-0.3	2.4	34.4	42.6	16.4	24.5
NCGC00159369-04	5.3	0.4	2.2	1.9	19.5	15.4	9.3	-6.4
NCGC00090686-11	-12.5	7.6	0.2	-2.4	-6.3	68.8	52.7	45.2
NCGC00091112-09	107.6	28.6	-0.2	-0.6	106.1	146.4	104.7	104
NCGC00253667-01		6.2			17.2	15.6	13.6	13.9
NCGC00018218-10	6.7	0.8	0.5	3.5	22.7	39.5	4.4	16.9
NCGC00091596-05	-11.6	0.8	1.9	3.2	10.9	19.1	9	1.3
NCGC00091345-04	0.2	0.3	-0.4	1.4	17.9	25	11.7	8.8
NCGC00014993-12	12.8	0.3	4.3	-3	-2.3	15	2.9	6.4
NCGC00018097-06	16.8	2.6	0.1	0.5	39	60.1	17.9	18.8
NCGC00091400-02	-5.5	5.1	2.3	1.7	34	56.6	2.9	10.2
NCGC00023939-11	9.9	1.3	-1	0.9	0.4	9.2	4.4	5.8
NCGC00091533-10	85.8	1.5	10.3	-0.1	62.5	65.6	70.3	45.9
NCGC00016327-11	21.8	2.2	0.7	5.9	18	21.5	26	3.2
NCGC00095795-06	9.4	0.6	3.2	2	19.6	24.9	10.5	1.2
NCGC00164495-02	-1.7	0.5	5	1.9	49.4	45.2	10	24.8
NCGC00021222-06	5.4	0.3	1.4	1.1	-4.7	12.3	25.1	-0.3
NCGC00159447-07	-3.2	6.4	1.2	81.5	103.5	68.4	16	40.4
NCGC00015043-10	29	2.4	1.3	1.6	13.9	20.6	12.8	5.7
NCGC00160468-02	-2	-0.4	2.5	-0.9	-5.5	3.9	-0.6	4.8
NCGC00016528-05	1.9	1.1	-0.8	5.1	38.7	67.6	18.6	17.3
NCGC00015092-10	18.6	2.8	-1	1.1	-9.4	10.8	0	4.6
NCGC00166115-02	94.7	75.9	0	49	101.4	133	24.4	-12.3
NCGC00160611-03	0.5	2.9	2.6	4.1	11.9	23.5	19.4	18.7
NCGC00095003-05	11.8	0.6	3.1	0.9	10.2	65.5	2.6	-8.7
NCGC00188943-03	13.1	2.7	5.1	5.8	32.9	18.7	22.1	11.3
NCGC00253705-01	36.1	1.2	3.8	4.1	23.9	31.3	22.6	2.9
NCGC00166218-02	62.3	3.2	-0.6	0.3	1.7	44.3	0.7	-4.6
NCGC00165993-02	19.1	1.7	11.7	1.3	40.8	19.3	11.5	64.8
NCGC00018163-10	103.7	41.4	5.2	23.6	104.3	113.4	102.8	100.3
NCGC00262914-01	-9.5	8.3	2.8	1	14.6	7.5	5	3.4
NCGC00021141-05	14.6	2.3	22	-3.1	0.8	34	11.4	-14
NCGC00015846-15	0.7	-0.9	1	-2.4	-5.6	13.6	15.3	-8.9
NCGC00094856-05	1.1	-0.4	2.8	1.7	2	-3.8	24.7	16.6
NCGC00016268-08	-9.4	-0.4	-1.3	2.1	18.6	40	11.9	12.4
NCGC00091454-07	-13.9	0.2	48.5	3.2	4.6	42.7	21.1	18.3
NCGC00015859-14	8.7	2.4	1.3	2.8	12.2	8.5	28	3.2
NCGC00091695-03	0.5	0.7	0.9	1.3	9.2	14.6	21.9	17.5
NCGC00021122-08	5.7	4.5	7.3	2.7	60.1	44	55	-31.4
NCGC00016244-15	6.4	-1.2	0.2	1.9	16.5	10.1	12.3	-2.7
NCGC00015833-15	14.5	-0.1	-0.4	3.1	15	28.7	4.3	14
NCGC00023902-09	-7	-0.1	3.7	-2	45.9	23.5	68.5	64.9
NCGC00091326-06	-3.3	5.2	1	2.7	24.9	35.4	6.9	17
NCGC00016411-10	18.7	1.7	0.7	0.7	-2.5	21.3	21	-9.6
NCGC00166200-02	1.1	0.9	9.2	0.5	11	-4.3	7.9	-2.2
NCGC00018098-07	108.3	1	3.8	-0.6	96.2	147.1	92.1	102.3
NCGC00181776-02	22.6	1.8	-2.6	-2.3	11.2	13.2	-0.5	-2.9
NCGC00344532-01	23.5	-0.3	3.6	-1.9	-2.2	57.2	5.6	-1.9
NCGC00249913-01	-6.8	-0.3	0.5	-2.4	14.1	17.4	13.9	-14.7
NCGC00095933-04	12.8	2.9	0.9	3.7	17.2	13.8	16.1	-11.9
NCGC00015565-06	12.9	2.3	7.9	0.4	29.7	34.8	11.6	12.1
NCGC00018117-17	-10.1	1.1	0.7	0.4	10.9	35.5	23.8	16.1
NCGC00015834-19	12.9	1.4	-2	-2	10.6	11.3	13.6	14.2
NCGC00015360-08	-3.9	-0.8	2.8	0.1	49.9	113.5	54.5	89.9
NCGC00181323-02		1.7	0.8	-1.9
NCGC00015810-12	59.3	1.4	-1.9	2.3	22.5	112.3	39.8	64.3
NCGC00091034-10	107.7	44.5	1.7	0.3	101.7	102.1	99.3	98.9
NCGC00344522-01	17.1	1	6.3	1.3	20	31.1	14.6	-0.7
NCGC00166076-07	11.2	1	1	-2.8	-5.5	60.9	1.8	-2.2
NCGC00015799-06	9.6	1.1	8.2	11.5	62.5	76.5	86.3	52.5
NCGC00160676-02	0.9	1.1	54.9	8.1	17.9	22.2	49.8	36.8
NCGC00016221-06	17.8	0.8	13.6	1.1	16.8	14.7	8.4	-2.2
NCGC00160648-02	86.7	32.2	0.7	3.1	64.6	106	88.7	96.2
NCGC00091250-12	22.8	2.2	2.2	3.6	10.4	-2	40.1	24.4
NCGC00165976-02	6.2	-0.8	-1	-2.5	-4.7	22.4	11.7	8.4
NCGC00159368-05	-0.9	0.7	-0.5	-0.6	32.5	35.9	7.2	14
NCGC00166222-04	-17.1	4.4	3.4	7.3	-0.2	20	12.1	9.4
NCGC00166097-02	7.7	-1	9.1	-0.3	-5.4	-0.1	1.4	-0.7
NCGC00166240-02	26.1	2.7	0.4	-0.4	19.6	19.9	3.9	10
NCGC00159388-05	-5	1.5	2.4	-3.1	7.1	26	34.3	10.4
NCGC00253656-01	13.2	0.7	4.2	0.5	16.8	20.6	5.9	3.5
NCGC00166124-03	3	1.3	2.7	-1.3	7.4	27.9	5.2	-9.6
NCGC00091320-05	-3.8	0.7	3.3	1.6	5.3	49.5	7.9	-0.6
NCGC00094717-06	95.3	0.6	0.6	0.9	79.1	107.4	85	77.7
NCGC00164034-05	103.4	35.1	0.9	-1.1	100.5	116.1	84.6	93.6
NCGC00164358-03	2.5	1.7	2.3	2.2	44.6	39.7	-10.4	21.3
NCGC00095042-09	35.1	-0.3	5	1.1	18.9	33.3	58.2	16.4
NCGC00016995-04	9.4	1	2.6	4.2	10.5	21	15.9	20
NCGC00091071-08	18.6	0.9	7.4	2.8	84.5	124	73.4	94.4
NCGC00093936-08	15.2	3.8	1.1	-0.1	-1.4	24.7	7.5	-8.9
NCGC00167471-02	-0.2	-0.3	3.1	-5	11	22.2	27.2	11.9
NCGC00015273-19	68.7	5.5	10.4	15.5	99.9	156.3	116.4	87.4
NCGC00090905-12	32.5	1.2	0.4	2.2	-8	31.8	33.6	3.6
NCGC00015691-06	-3.5	3.8	2.9	-3.5	20.5	0.3	10.2	0.8
NCGC00159372-04	-17.1	0.2	2.8	3.2	43.1	40.9	-7.8	5.4
NCGC00016479-11	-12.3	2.5	4.1	-0.6	0.7	-1.2	-5.6	15.8
NCGC00344519-01	12.8	0.6	1.5	-1.2	4.5	66.6	2.9	6.6
NCGC00016308-06	-3.8	0.4	1.2	-0.6	-1.8	22	6.2	-2.1
NCGC00159446-03	-2.4	1.6	0.4	1.9	14.9	27.3	22.4	21.8
NCGC00015397-10	19.7	0.4	-1.1	1.3	62.1	107.3	6.2	69.5
NCGC00095105-05	34.2	1.9	0.6	0.7	0.1	9.5	23.7	-19.4
NCGC00025122-02	82.5	0.4	1.3	-1.2	56.2	38.6	53.9	-14.6
NCGC00274078-01	10.3	-2.1	0.3	2.4	9	5.8	5.2	-22.3
NCGC00015999-19	5.7	3.2	7.1	6.7	14.5	3	0.6	-1.2
NCGC00164486-04	106.5	117.9	11.1	-3	101.3	102.6	99.5	99.1
NCGC00091125-07	12.4	1	-0.6	5.1	48.6	72.3	21.4	73.4
NCGC00018241-07	10.3	3.5	8.3	2	25.1	-1.3	-7.2	29.8
NCGC00013565-03	19.4	3.4	-0.8	0.3	6.9	17.5	18.3	0.1
NCGC00159495-04	7.1	0.3	2.4	-4	-4.1	86.4	4.1	-1.7
NCGC00015997-10	-11.4	5.3	3.7	0.3	6.9	6.8	0.4	10.5
NCGC00253684-01	4.7	0.6	5.4	6.9	23.6	15.1	12.8	6
NCGC00015216-17	-1.2	8.3	1.5	6.4	-1.5	6.8	14.4	14.6
NCGC00164520-02	11.4	0.7	-0.3	1.8	20.6	26.6	10	25.9
NCGC00016008-04	9.7	3.6	2.7	1.6	25.1	95.5	17.4	42.9
NCGC00015441-10	32.8	2.6	0.6	0.1	3.1	82.1	25.9	9.1
NCGC00179034-07	43.4	1.1	2.3	-1.2	55.1	60.9	13.6	7.1
NCGC00016280-07	15.3	2.5	2	0.5	45.8	47.3	21.6	16.7
NCGC00015523-13		14.4			-4.5	20.4	-22.9	45.2
NCGC00016012-12	45.1	41.9	7.5	17.9	101.1	137.3	94.8	68.5
NCGC00016668-06	15.4	2.9	0.8	3.4	4.8	7	6.4	-3.6
NCGC00095836-05	15.5	0.2	2	1.8	-6.8	20.8	20.8	0
NCGC00015826-13	104.2	73.5	3.5	45	102	131.9	101.9	99.8
NCGC00164283-07	108.9	19.2	-0.2	40.8	105.3	143.6	104.8	100.1
NCGC00091387-08	29.5	17.6	6.8	-1.2	83.7	52.1	83.3	65.3
NCGC00253765-01	-2.6	0.1	3.5	1.7	17.2	23	10.5	3.7
NCGC00021277-04	1.6	-0.8	1.2	-2.5	-3.8	2.4	-0.2	-0.3
NCGC00166296-02	17.8	2	6.1	1.5	18.8	21	5.9	3.6
NCGC00025060-15	57.2	74	1.8	1.1	66.3	87.9	76.7	93.2
NCGC00160656-02	12.2	8			18.8	14.3	17.4	2.5
NCGC00016360-06	11.3	2.5	-0.6	2.7	4.6	9.9	7.7	-21.8
NCGC00263442-01	104	14.8	3.8	1.9	94.2	101.2	96.4	95.5
NCGC00091390-04	18.7	1.7	-1.1	-0.4	41.2	88.2	5.4	15.7
NCGC00015703-06	-1.8	0.3	6.7	4.9	28.3	20.3	15.7	12.8
NCGC00016324-09	14	2.2	1.3	0.3	6.3	5	1.7	3.8
NCGC00094989-04	17.9	0.2	1.9	3.7	22.7	35.6	5.8	13.4
NCGC00159486-06	2.2	1.4	0.6	4	20.3	24.7	13.6	2.6
NCGC00015442-15	56.6	6.3	-1.4	-0.1	40.9	35.5	78	91.6
NCGC00015009-16	6	0.7	0.2	2.5	38.2	51.1	7.4	7.1
NCGC00013679-06	101.3	4.4	4.5	47.3	105.4	122.4	102.4	100.4
NCGC00094525-09	-9.1	3.6	-1	-0.3	18.9	40.3	22.5	18.3
NCGC00094437-05	1.5	1	3.8	-0.9	2.6	42.8	19.8	6.2
NCGC00095088-05	11.6	1.5	-0.7	0.9	-1.6	8.4	9.6	2
NCGC00094524-09	8.9	2.2	-0.6	1.7	-14.8	8.8	14.3	-6.7
NCGC00090787-08	-19.8	1.3	3.5	2.4	31	21	32.7	15.7
NCGC00253664-01	5.3	2.2	1.8	2.3	5.2	2.9	-1.7	17.3
NCGC00253696-01	65.4	18.1	2.3	11.9	99.4	157.6	120.8	116.7
NCGC00024715-05	1.9	2.5	23.3	3.2	51.6	30.7	6.1	6.2
NCGC00181154-03	3.2	2.2	-1.1	0.8	11.6	101.3	-7.8	8.2
NCGC00166106-03	40.8	2	-0.6	1.7	27.4	24.7	1.7	-0.7
NCGC00091019-08	-12.9	-0.3	8.4	4.4	17.2	10.8	-0.4	-0.1
NCGC00016362-05	4.2	0.5	-0.3	-2.3	-5.5	68.4	31.5	9.3
NCGC00018221-10	4.7	2.1	-1	4.2	40.2	36	14.3	25.1
NCGC00015830-08	7.4	1.9	0.6	-0.4	7.4	19.7	17.3	-6.7
NCGC00094736-05	-14.6	-1.3	3.7	-0.8	19.7	67.6	48.8	30.5
NCGC00015508-16	23.5	0.8	0.8	2.7	6.7	22	0.1	1.3
NCGC00181916-01	-16.7	0.4	3.1	2.6	15.8	39.9	13.3	23.5
NCGC00091120-13	24.2	1.9	7.5	0.1	20	64.1	43.7	38.4
NCGC00164541-03	-0.2	0.3	5.8	-3.1	1.5	75.8	6.1	-1.6
NCGC00015563-13	1.9	0.8	14.3	10	5.6	70.5	36.7	57.9
NCGC00013225-06	12.4	-0.1	-1.5	-1.6	-7.5	2.9	2.3	5.8
NCGC00016522-10	34	-0.9	4.7	5.8	60	23	72.5	53
NCGC00091010-03	111.4	20.4	5.9	67	101.6	166.1	124.9	120.2
NCGC00015726-11	13.2	0.1	1.1	0.6	37.5	81.2	23.2	55.9
NCGC00183852-01	8.3	2	3.3	1.6	10.5	-14.4	21.8	28.7
NCGC00022680-05	22.4	1.1	3.2	1.3	7.1	57.1	52.6	56.2
NCGC00024196-05	4.9	2.7	3.4	0	22.4	59.6	56.9	-21.8
NCGC00093347-05	11.6	3.3	0.5	16.1	26.6	110.2	54.8	1.9
NCGC00159415-04	31.2	6.6	1.5	4	27.3	115.6	32.1	49.2
NCGC00160649-02	19.9	0.6	26.7	-4.1	-1.8	17.6	4.1	-10.5
NCGC00090680-06	44.9	7.6	2.1	0	49.2	114.4	6.5	67.5
NCGC00166047-03	-3	0.6	5	-2.4	-3.9	4.7	-1.4	-25.9
NCGC00159412-04	-6	3.7	3.5	3.3	13.1	5	-21	30.3
NCGC00094557-06	-3	0.9	1.4	0.1	17.8	32.9	42.7	12.9
NCGC00164128-02	11.1	1.3	2.3	1.8	8.6	17	9.4	-7.5
NCGC00016623-05	4.5	1.4	-0.6	2.1	13	34.4	28.2	9.2
NCGC00015288-09	5.3	0.8	-1	0.3	-6.3	8.9	7.9	-1.3
NCGC00253685-01	-5.3	0.9	2.8	-1.2	11.3	2.2	4.6	7
NCGC00160421-03	29.3	0.6	-0.8	-2.6	5.2	3.2	21.4	3.5
NCGC00091056-05	-1.8	-0.8	7.8	-1.4	9.1	8.9	6.9	0.7
NCGC00018237-09	5.8	0.4	1.8	1.7	-4.1	1.6	-2.4	2.4
NCGC00090997-11	-13.7	-0.5	-1.4	-0.3	24.6	26.8	11.7	37
NCGC00091219-08	14.3	6.1	5	2.9	39.5	20.2	11.5	4.3
NCGC00091073-07	6.6	0.1	1.3	-1.4	18	34	17.1	-14
NCGC00163886-05	-3.6	2.5	2.2	3.7	15.4	32	24.3	-5.7
NCGC00090874-06	19.6	1.7	2.8	-2.6	14.4	11.6	24.7	-4
NCGC00094516-08	41	8.6	1.6	2.3	-8.8	-8.7	9.5	18.9
NCGC00022735-06	-0.4	0	2.2	1	6.8	12	2.5	8.7
NCGC00091575-03	16.6	1.4	-0.4	-0.4	4.8	8.2	17.5	-15.8
NCGC00091635-09	13.4	1.4	0.6	0	13.8	89.6	0.6	29
NCGC00090692-06		-0.6	1.2	-5.4
NCGC00016009-19	-12.9	0.5	60.9	1.4	13.7	17.3	-3.5	-0.8
NCGC00015036-11	6	2.1	2.4	6.5	23.4	56.6	30.7	17.9
NCGC00166170-02		1.3	-0.4	-0.8
NCGC00167538-02	8.9	0.8	11.3	3.1	28.3	27.8	20	17.8
NCGC00159479-05	6.1	1.1	0.9	1.1	7	27	2.6	1.9
NCGC00178877-03	-1.7	-0.9	1.2	-0.3	-4.8	18.8	1	0.4
NCGC00253666-01	1.1	0.5	4.2	0.3	18.5	14.8	26.5	13.2
NCGC00016410-13	26.2	1.5	4.5	4.2	60.1	10.5	14.6	45
NCGC00159378-04	26.7	2.4	-0.5	3.7	35.9	83.1	14.2	26.1
NCGC00164397-05	18.5	4.4	2	2.4	26.4	41.7	28.7	-2
NCGC00016016-18	18	17.3	0.2	2.6	30.6	75.8	83	94.8
NCGC00022882-03	4.7	2.4	2.1	2.5	13.1	51.1	26.2	14.6
NCGC00159474-03	11.3	-0.6	1.8	-2.3	-6.1	19.5	5	-0.8
NCGC00166241-02	106.3	18.4	11.3	-1	99.4	101.8	94.2	96.9
NCGC00015209-11	16.1	1	1	1.6	6.6	100.7	24.2	8.9
NCGC00021301-06	23.6	2	0.7	-0.6	24.1	55.2	19.8	1.4
NCGC00016564-06	-11.5	1	-1	3.1	9.3	27.5	0.7	23.6
NCGC00016257-10	8.4	2.9	0.4	-1.9	0.9	5.2	0.3	-4.5
NCGC00016274-10	-3.4	1.1	1.7	0.4	3.6	5.4	3.4	-23.1
NCGC00022787-03	5.8	0.5	6.4	-1.2	3.5	8.1	6.1	0.4
NCGC00015735-11	103.4	56.2	-1.1	3.3	104.4	120.4	107.3	102.7
NCGC00185743-02	108.2	25.5	-0.4	-2	101.5	102.3	99.3	99.4
NCGC00095304-05	8.1	1.7	-0.1	5.7	29.9	74.9	25.3	26.5
NCGC00094985-05	12.5	-0.3	-2.4	2.8	21.6	34	13.2	30.4
NCGC00016418-15	3.8	0.3	1.9	2	8.4	31.1	13.6	-10.5
NCGC00164245-03	108.1	7.4	3.6	-0.8	101.3	78.1	99.6	99.3
NCGC00018187-09	26.3	1.7	-1.8	-2.7	99.3	97.3	84.4	88.8
NCGC00094990-04	-4.2	0.7	1.2	-0.1	-3.1	24.9	16	-17.4
NCGC00013287-07	-2.7	1.6	1.6	2.9	26.3	48.7	9.2	19.7
NCGC00015257-14	-5.8	1.6	-0.8	-0.6	-9.3	9.1	4.8	2.1
NCGC00160496-02	1.8	0.6	-1.1	0	26.8	51.8	10.5	17.1
NCGC00253638-01	4	-0.1	4.2	0.1	12.8	0.4	12.3	20.3
NCGC00262952-01	-1.3	2.1	1.3	-0.5	9.2	-11.9	2.5	4.5
NCGC00253730-01	16	-0.8	0.4	1.1	18.2	17.4	9.6	6.7
NCGC00160436-02	10.4	0.5	0.2	2.4	17.1	56.4	5.4	26.5
NCGC00164173-06	4.2	1	-2	0.4	9.2	12.2	8.5	10.3
NCGC00015520-11	8.6	4	0	0.6	25.2	14.8	41.7	48.8
NCGC00167553-02	-7.6	0.5	3.4	2.9	10	4.3	5.5	-6.1
NCGC00160456-03	5.4	1.7	1.8	0.9	7.7	16.5	25	16
NCGC00253631-01	-3.9	0.3	7	1	11.4	22.1	12.2	-2.4
NCGC00160654-06	-5	0.9	5.1	2.1	25.5	29.4	4.1	14.4
NCGC00095792-03	11	0.4	-0.6	3.1	15.6	22.1	15	2.5
NCGC00015680-18	7.2	0.2	-0.5	4.5	19.1	23.3	3.8	6.1
NCGC00091583-04	0.8	-0.8	3.8	-3.5	15.8	12.8	10.7	5.6
NCGC00093889-12	-5.5	0	5	3.8	21.5	38.9	23.3	5
NCGC00090756-12	0.2	3.9	5.7	5.9	5.4	6.3	2.7	9.4
NCGC00142625-10		0.4	4.5	6.7
NCGC00167561-03	61.9	-0.6	2.6	-3.2	66	75	54.9	36.4
NCGC00095056-04		-0.3	1.6	2.7
NCGC00159417-05	104	1.1	2.9	26.8	103.1	112.3	95	99.4
NCGC00015279-08	-0.1	1	1.2	1.5	21.7	33.1	16	1.2
NCGC00183835-01	65.4	7.3	2.1	-1.8	67.2	67.9	99.3	17.7
NCGC00016011-14	-10	1.3	1.8	0.3	1.9	28.9	24.6	4.6
NCGC00022579-05	-2.5	-0.3	1.2	0.6	-17.8	6	2.1	-10.2
NCGC00095239-05	14.6	1.2	2.1	2.3	-3	11.8	6.1	1.2
NCGC00091367-05	10.5	8.2	-0.9	0.1	32.4	52.4	21.9	64.7
NCGC00166215-05	-4.7	4.3	0.3	1.9	-2.6	19.3	0.8	-16.6
NCGC00024846-08	18.2	-0.1	1.2	2.1	45.4	99.6	80.7	60
NCGC00015562-25	0.6	1	3.3	1.6	9.6	10.6	34.2	-10.6
NCGC00167564-03	10.2	2	5.2	1.1	12.2	5.9	-2.1	19.8
NCGC00179673-03	69.4	0.3	2.5	-0.6	10.6	39.4	11.4	10.1
NCGC00164522-02	28.1	3.1	5.8	-3.5	12.2	30.4	39.9	13.8
NCGC00016251-13	-5.8	-0.2	1.4	1.8	-7.7	20.4	24.4	-7.3
NCGC00178086-03	10.7	0.4	4.3	-1.4	2.3	19.8	26	26.6
NCGC00160631-02	8.7	-0.5	1.2	-1.2	4.2	6.4	4.9	-8.8
NCGC00164234-04	71.3	4.2	-1	-1.4	58.4	78.3	35.1	43.1
NCGC00015705-07	13.6	2	12	2.8	21	14.2	2.7	1.2
NCGC00018181-12	13.5	2.9	0.1	3.3	19.6	60.6	37.8	33.4
NCGC00160624-04	18	2.6	5.9	0.3	8.7	19.9	5.3	-8.4
NCGC00091330-07	108.3	-2	0.8	-0.3	94.1	116.8	65.4	53.9
NCGC00016393-07	1.6	1.1	-0.3	0.7	2.3	17.9	9.9	4.9
NCGC00253630-01	-7.6	2.8	2.2	2	-0.5	0.4	-1.1	8.3
NCGC00253699-01	20.9	0.6	3.7	-1.4	16.2	17.8	13.1	-0.2
NCGC00091666-04		17.2			16.8	16	11.5	4.1
NCGC00166243-03	-2.3	-0.3	0.2	4.2	18.5	40.7	17.4	15.4
NCGC00179680-05	10.8	0.7	2.2	1.6	16	-2.7	-0.6	-7.3
NCGC00160657-03	2.4	0.5	2.1	2.5	33.3	1.5	43	11.7
NCGC00164057-03	105.8	44.8	20.2	-0.1	52.2	88.9	7.7	-9.3
NCGC00160451-02	-4.8	-0.2	0.2	-1.3	44.6	7.6	2.3	-11.5
NCGC00016610-07	-24.8	1.3	3.2	-0.1	56.8	35.1	58.6	50
NCGC00015841-11	3.1	3.2	5.7	9.4	4.4	-22.7	25.4	23.6
NCGC00095045-05	18.2	1.4	-0.1	3.6	-1.8	12.2	7.3	9.9
NCGC00091505-07	-33.7	2.6	4.3	-0.3	18.8	52.1	18.2	67.4
NCGC00015149-16	23.7	0.1	0.8	-2.2	-2.6	4.1	11.1	-17.4
NCGC00014017-03	-4	1.2	1.6	-1.7	57.9	42.8	36.6	9.8
NCGC00015500-19	4.8	3.1	18.8	7.5	35.5	66.8	63.5	75.7
NCGC00163910-05		5.7	1.2	13.1
NCGC00168463-04	10	0.3	2.5	-3	10.8	60.4	27.2	-8.4
NCGC00015854-10	15.1	3.3	1.4	0.4	-7.1	1.8	19.5	-2.4
NCGC00015242-13	3.2	3	1.6	1.5	10.7	14.9	10.5	-4.3
NCGC00016547-08	10.2	2.1	0.2	4.6	18.2	13.5	19.6	0
NCGC00016543-07	27.6	1.1	-0.2	2.1	22.1	70.3	23.5	39.5
NCGC00016260-13	52.6	3	-1	3.1	18.2	122	3.6	33.9
NCGC00344546-01	-2.9	-0.8	0.8	-3.9	-1.9	6.5	5.3	-3.6
NCGC00167539-03	10.7	3	0.9	3.3	15	30.6	-3.4	21.8
NCGC00166206-04	9.9	0.2	2.1	2.6	41.1	44.3	16.7	15
NCGC00253714-01	11.9	1.1	3.3	2.5	7.4	6.6	-0.4	-4.6
NCGC00016241-10	25.8	1.3	-1.4	0.9	2.7	15.7	13.4	0.4
NCGC00021124-05	19.6	1.2	3.5	-2.1	-1.4	71.8	3.4	7.1
NCGC00018130-09	36.8	5.9	0.5	-3.5	16	31.9	43.5	43.4
NCGC00253709-01	7.8	-0.1	10.8	1.3	10.3	33.5	23.2	13.1
NCGC00160437-03	16.9	1.6	-1.5	2.8	19.4	40	9.9	7.2
NCGC00080392-05	13.2	1.1	1	0	53.1	15	6	-1.7
NCGC00016278-10	18	0.8	0.1	0.8	10.8	29.6	22	3
NCGC00016490-12	47.5	2.3	3.4	9.5	94.2	103.5	87.7	105.9
NCGC00166142-04	11.5	-0.9	14.9	1.9	32.3	65.2	75.7	36.4
NCGC00024499-06	-11.9	0	3.7	-0.5	15.6	30.9	1.9	7.1
NCGC00016446-11	4.1	0.7	-1.4	2.2	96.6	75.1	37.8	94.6
NCGC00096122-05	95.4	-0.2	1.5	-1.6	77.2	85.7	87.9	97.8
NCGC00094580-04	10	1	0.7	0.1	23.5	25	18.7	13.6
NCGC00016660-06	19.6	0.3	0.1	1.7	-1.3	7.7	16.6	-2
NCGC00095166-04	5.5	1.4	-1.1	0.1	32.1	57.2	19.8	24.8
NCGC00016706-07	107.6	81.2	-1.7	-3.6	54.4	55.3	78.7	96.1
NCGC00253746-01	0.4	-0.5	2.7	0.1	14.3	26.4	16.1	-0.6
NCGC00166118-02	7	1.2	1.5	2.2	10.7	1.8	53.4	29.8
NCGC00164497-02	14.5	0.1	18.5	3.1	40.7	69.3	22.3	22.6
NCGC00016760-08	10.9	0.6	6	0.3	5.3	22.3	5.6	20.8
NCGC00091493-09	6.2	2.3	1.3	0	21.4	20.9	22.3	-5.7
NCGC00015724-17	29.5	1.4	0.8	1.1	28.5	60	11.8	17
NCGC00262908-01	89.7	15.5	0.1	45	63.5	157.2	20.5	58.1
NCGC00253720-01	21.8	-0.3	3.6	3.9	13.4	21.9	8.4	5.3
NCGC00178831-03	-104.7	123.2	1.6	5.7	95.3	79.2	87.3	94.7
NCGC00344534-01	-3.9	-0.3	5.5	3	49.4	14.4	11.5	23.1
NCGC00249084-02	5.5	22.2	5.5	-0.5	8.6	-3.4	26.7	38.9
NCGC00016421-07	22.5	-0.3	5.5	2.2	-3.6	16.5	14.9	-19.8
NCGC00160664-03	102.3	45.6	0.9	-3.6	85.9	111.7	76.5	96.8
NCGC00253643-01	10.5	4.1	2.2	0.6	11.7	11.1	4.5	19.1
NCGC00016834-07	14.5	4.2	1.1	0.1	20.2	13.6	16.3	1.6
NCGC00262913-01	19.3	2.2	4.6	2.2	7.9	19.5	11.4	1
NCGC00181335-02	8.2	1.7	-1.8	-0.9	10.2	6.3	1.2	10.6
NCGC00253682-01	6.4	2	1.3	3.1	14.9	11.9	3.4	1.5
NCGC00181774-02	67.8	6.3			95.3	95.1	90.6	97
NCGC00263473-01	21.8	1.3	-1.2	2.7	13.8	18	2.2	3.2
NCGC00022391-05	47.8	14	1.7	0.4	-1.7	26	16.2	72.2
NCGC00253717-01	24	4.9	4	1	74.8	114.2	90.3	93.4
NCGC00042523-03	26.9	2.1	-1.9	-0.9	14.8	110.2	12.1	12.2
NCGC00253652-01	13.5	1.5	1.3	0.1	14	14.2	8.5	5.4
NCGC00160620-02	26.7	1.9	0.8	-2.3	-4.2	2.7	1.1	6.4
NCGC00262932-01	16.2	-0.4	2.1	5.4	66.8	51.5	71.8	65.8
NCGC00017280-23	-22	8.6	2.6	14.4	104.1	142.1	104.2	102
NCGC00015199-20	87	3.6	-0.1	-0.8	2.6	3.9	37.2	49.8
NCGC00015086-04	18	2.6	1.7	0.7	7.4	3.2	4.7	-3.2
NCGC00016397-04	12.8	2.1	86.5	6	84.1	82.6	46	21.7
NCGC00160482-02	5.6	3.9	5.5	2.7	11.4	3.5	6.8	3.6
NCGC00023722-08	87.8	21.6	1.1	2.8	73.1	93.2	102.4	98.2
NCGC00015060-18	29.1	1.2	3.7	4.1	72.6	77.3	99.5	100.4
NCGC00165767-04	8.7	1.4	1.7	7.4	101.6	158.3	124.2	117.5
NCGC00015851-10	40.6	2	1.8	6.8	30.3	87.8	51	-12.1
NCGC00163786-06	12.6	0.4	-1.5	0.3	25	87.8	17.9	25.2
NCGC00181030-02	28	2.3	2.1	-0.1	12.6	41.7	6.7	10
NCGC00016705-10	13.7	1.9	2.1	3.6	93.6	68.1	45.7	12.3
NCGC00160366-02	4.3	0.5	7.5	-2.3	10	6.1	6	-2.8
NCGC00160162-04	4.1	1.5	2.5	1.8	11.3	25.5	5.3	1.5
NCGC00160670-03	8.4	2.1	1.7	3.6	8.8	19.4	20.5	3.9
NCGC00167744-02	12.8	1.8	8.9	-0.2	37.1	23.2	45.7	5.7
NCGC00166237-02	18.7	0.6	2.1	1.5	-1.3	10.6	10.4	0
NCGC00018153-10	49.5	20.4	-0.1	34.7	104.5	144.7	104.5	102.9
NCGC00015251-13	73.1	1.7	10.1	29.1	101.5	163.3	126.7	121.2
NCGC00015643-11	12.6	0.2	3.1	2.4	20.2	-1	3.5	0.2
NCGC00159377-04	-2.4	0.5	2.5	3.8	41.7	36.4	7.9	4.7
NCGC00159468-04	-4.6	1.3	3.2	-3	6.3	6.6	3.7	16.5
NCGC00091070-02	3.9	14.9	6.1	-0.1	16	21.2	15.7	10.3
NCGC00024599-04	23.1	1.7	9.9	3.9	-7.4	15.2	32.9	-7.5
NCGC00015762-13	12.1	0.8	-1.3	1.6	9.9	15.6	4	21.3
NCGC00181026-02	108.3	0.5	-0.1	-3.3	101.9	102.8	99.3	99.6
NCGC00160647-02	24.7	0.9	4.3	0.6	39.3	25.2	43.4	25.6
NCGC00159373-04	15.5	0.8	1.9	5	14.3	74.8	13.3	14.6
NCGC00165987-03	3.7	4.5	3.2	5	45.7	116.7	13.2	18.6
NCGC00091058-11		0	3.1	12.4
NCGC00015424-11	109.1	31.6	4.4	-0.5	101.9	102.9	99.6	99.7
NCGC00015418-09	12.2	0.2	0	0.6	3.6	10.9	-0.8	-3.2
NCGC00015264-13	33.9	2.9	14.3	13.3	61.8	61.1	83.3	-24.9
NCGC00016256-17	16.8	72.4	1.3	0.3	35	95.5	60.2	18.7
NCGC00160449-04	7.5	-0.2	2.2	-0.1	-5.1	3.7	-2.6	10
NCGC00022858-08	-2.5	1.3	1.6	-0.5	23	19.3	22.4	-8.4
NCGC00248312-02	15	2.7	1.7	3.7	14	11.6	14	-0.4
NCGC00160395-04	14.1	0.8	30.3	4	9.2	35.8	2.8	8.2
NCGC00162247-06		3.5	16.2	8.3
NCGC00016272-05	3.7	0.1	0.7	2.8	35.7	31.7	30	11.9
NCGC00095160-03	15.2	4.5	6.2	0.8	42.7	-6.8	20	27.5
NCGC00181330-02	51.2	56.2	6	0.1	96	102.2	99.5	99.3
NCGC00159451-06	33.8	0.4	0	3.9	100.2	84.1	47.3	65.1
NCGC00182997-01	-5.3	2.1	2.1	0.2	14.3	13.5	52	23.3
NCGC00015430-06	18.4	-0.9	0.5	2.9	-8	14.6	6.3	8.3
NCGC00160590-03	31.1	2.7	4.3	0.3	26.1	67.2	62.3	52.2
NCGC00090955-06	-1.6	2	1.3	0.5	11.1	13.1	7.9	7.5
NCGC00063561-03	12.1	2.7	-0.7	3.1	9.9	55	13.8	6.2
NCGC00164606-02	-2.6	0.9	5	2.6	22	21.1	17.8	2
NCGC00021145-11	43.3	1.4	0.3	1.6	85	107.1	33.2	3.3
NCGC00015482-07	1.1	-0.5	-1.3	1.9	15.7	10.1	8.8	-2.8
NCGC00166259-02	6.9	1.8	6.6	4.3	25	25.1	26.6	12.2
NCGC00013051-10	50.3	2.2	3	-0.8	3.2	17.3	-5.3	11.8
NCGC00091470-05	-1.2	9.7	0.2	1.6	57.7	105.7	20.1	71.1
NCGC00091449-10	1.8	4.6	4.7	2.4	9.5	15.8	11.2	23.4
NCGC00261975-01	7.8	-0.2	6.4	2.8	2.9	-3.6	1.8	-3.6
NCGC00016255-10	1	0.9	2.6	-0.7	-8.9	34.6	1.8	-7.3
NCGC00015766-13	-3.7	2.7	2.1	4.3	13.9	4.5	20.6	5.6
NCGC00160517-03	-15.3	-0.5	4	2.9	25.3	14.7	-5.5	4.6
NCGC00168346-02	23.2	0.9	1.9	-2.3	1.4	10.4	5.2	-4.5
NCGC00018200-12	14.1	1.3	11.5	11.8	45.8	80.7	16.6	47.3
NCGC00016383-05	13.2	1.4	4.3	-0.3	87.4	78.5	28	31.5
NCGC00092384-03	21	0.5	-1.1	4.2	16.9	45.2	17.9	7
NCGC00015821-10	10.4	1.2	1.7	2.5	29.2	49.3	16.1	9.5
NCGC00024503-03	-4.5	4	2	1.3	18	43.2	-21.1	14.4
NCGC00164071-03	-9.5	1.2	0.9	1.9	24.3	39.1	11.2	2.8
NCGC00253635-01	-3.2	0.5	-0.5	3.3	13.7	-6.1	4.9	-1.1
NCGC00015829-12	12.3	2.1	14.5	9.2	14.3	95.8	49.7	-10
NCGC00178737-05	3.8	3	21.9	10.3	48.3	103	48.5	20.5
NCGC00166221-02		1.5	1.5	-2.5
NCGC00261984-01	7.2	-1.3	0.9	0.5	18.8	7.4	6.7	1.1
NCGC00094817-05	4.6	2	3.7	0.9	2.4	26.4	26	-2.4
NCGC00166077-02	100.1	16.4	3.2	-3.9	101.2	101.6	99.4	92.6
NCGC00183270-01	5.7	1.4	4.1	3.1	15.4	25.1	9.4	19.1
NCGC00015243-10	18.8	3.1	4.9	6.1	19.7	61.5	50.5	-31.8
NCGC00094969-05	-9.9	1.8	1.3	0	29.7	22.1	43.2	48.4
NCGC00166113-04	103.4	40.6	0.3	1.7	103.1	106.3	64.4	83.5
NCGC00159396-04	-2.8	0.3	1.4	6.1	23.8	38	0.8	28.9
NCGC00166262-03	-6.5	0.5	0.1	3	41	31.1	22.7	10.8
NCGC00094981-07	5.6	2.2	0.7	-0.3	-1.9	9.7	19.6	-0.8
NCGC00015955-16	0.3	0.3	5.5	1	11.5	17	55.1	-1.7
NCGC00015254-20	-0.2	2.7	3.6	7.2	14.1	66.6	63	17.2
NCGC00166247-02	106.3	0.1	0.8	1.5	101.9	102.2	99.9	99.8
NCGC00018251-05	-9.5	0.1	0.4	-0.4	18.4	24.2	11.6	7.9
NCGC00017159-09	-1.2	1.5	2.7	0.4	3.1	1.7	11.9	26.1
NCGC00015647-18	105.5	81.3	1.8	-0.9	63.6	47.3	76.7	96.3
NCGC00016242-05	4.4	4.8	0.7	1.9	-9.4	1.2	6.8	0.8
NCGC00160484-02	0.9	-0.8	70	5.2	23.2	50.7	61.9	14.5
NCGC00249052-02	0.2	-1.3	2	1.4	1.8	20	0.8	1.9
NCGC00168352-02	16	2.5	-1.5	-0.5	5	63	40.9	34.8
NCGC00016354-11	17	1.9	4.6	-4.3	9.6	67.9	22.1	-19.5
NCGC00090827-07	-0.8	2.4	16.1	-2.5	9.6	5.7	6	2.2
NCGC00159504-04	4.7	5.1			19.2	10.4	1.7	13.9
NCGC00090816-05	60.9	18.2	1	-2.8	62.6	102.1	99.3	99.1
NCGC00159404-04	-4.3	0.1	-0.9	0	8.2	38.3	11.5	6.7
NCGC00016394-10	22.7	1.5	1.1	0.5	10	19.6	14.4	4.6
NCGC00160472-02	6	-1.5	-0.7	-0.3	19.2	24.3	20.7	44.4
NCGC00015075-10	25.2	4.2	0.3	-0.8	-15.8	8.4	6.8	13.8
NCGC00167453-02	0.6	-1.3	1.6	4.1	-5.5	15.4	5.8	-3.4
NCGC00344540-01	28	0.2	9.4	2.4	30.8	49.6	42.6	33.4
NCGC00253688-01	10.5	-0.5	4.5	1.6	12	15	6.2	1.6
NCGC00160553-03	78.8	0.3	17.7	0.3	102	120.3	44.8	98.3
NCGC00090954-07	4.7	0.2	-0.6	4.4	13.6	53.1	19.9	12.7
NCGC00344533-01	12.1	0.1	2.8	-3.6	5.3	9.6	5	0.4
NCGC00014361-08	-2.7	4.8	1.9	0.3	5.5	26	8.7	11.3
NCGC00262938-01	-5	-0.7	4.3	1.9	13.3	23	9.7	-1.5
NCGC00023016-07	-0.3	0.7	1.8	-1.4	1.8	2.3	1.8	-2.9
NCGC00162179-08	88.3	14.5	10.7	69.1	102.1	166.6	125.6	120.5
NCGC00186653-01	106.5	32.2	7.3	28.8	101.6	162.8	126.5	121.3
NCGC00015964-17	3.8	5.7	6	8	83.7	95.2	60.5	51.6
NCGC00179625-03	107.9	33.2	12.3	-2	95	102.6	99.9	99.5
NCGC00160387-04	39.2	-0.2	16.1	19	73.6	140.8	91.9	83.6
NCGC00018185-12	-1.3	2.1	2.2	-1.5	-6.2	4.8	11.6	4.3
NCGC00015823-17	12.2	6.3	0.2	1.4	18	18.3	13.3	0.7
NCGC00016855-10	102.6	56.8	1.1	48.3	91.7	81.8	94.4	92.9
NCGC00166266-03	-0.1	1.9	3.2	3.7	-0.1	5.3	12	18
NCGC00065440-03	7.2	0.3	-0.3	-3.6	51.9	6	14.7	-0.5
NCGC00159420-04	59.8	1.7	1.6	6.3	52.4	23.4	39	36.6
NCGC00016806-13	108.8	78.6	1.9	2.2	51.5	50.9	60	10.7
NCGC00015452-20	5.7	0.6	3.4	3.2	40.7	40.5	39.4	13.4
NCGC00015822-15	19.8	7.7	68.9	5.5	22.2	22.5	-7.7	27.5
NCGC00015437-17		6.9			57.5	75.1	81.4	81.1
NCGC00263562-01	-1.6	1.1	0.5	5.4	27	47.6	21.9	10.5
NCGC00016611-10	-1.4	0.3	13.2	0	11.6	35.2	26	24.3
NCGC00016740-18	-2.7	47.5	3.5	9.5	97.9	146.9	53.3	86.1
NCGC00016876-12	101.9	49	-1	0.9	61.5	86.6	76	91.2
NCGC00164385-05	110.6	40.9	3.6	22.8	104.7	146.2	105	104
NCGC00262951-01	-1.9	2.3	3.7	3.6	10.6	4	2.2	-3.8
NCGC00014711-14	-17.6	1	1.3	2.2	1.4	17.1	19.5	-13.4
NCGC00095227-06	2.5	1.2	0.7	-0.8	68	111.9	9.2	76.8
NCGC00186654-01	1.9	-0.9	-1	3.3	38.9	37.8	14.7	9.7
NCGC00016055-16	22	0.9	-0.5	5	14	39.7	28.8	4.9
NCGC00160361-02	1.9	1.6	4.3	-0.8	2.8	13.3	6.1	-0.2
NCGC00016281-11	1.9	-0.6	-1.7	4.4	13.5	104.4	14.6	5.4
NCGC00090820-03	-0.5	0.4	-0.3	-0.1	17.1	28.9	-5.5	10.7
NCGC00166300-02	5.1	-0.2	1.1	-1.1	48.7	10.7	16.5	9.5
NCGC00160683-03	-6	0.7	-0.4	1.9	34.1	49.6	10.8	8.8
NCGC00249887-01	24.7	3.9	0.2	-2	-15.2	1.7	4	7.2
NCGC00015385-18	8.6	1.8	0.7	8	4.3	41.1	61.4	20.5
NCGC00022275-03	107.7	-0.3	1.2	-4.2	74.4	102.6	91.3	99.1
NCGC00015970-11	15.7	0.2	0.2	-1.1	-13.9	15	4.4	-22.2
NCGC00161601-02		-0.1	3.5	9.9
NCGC00015928-05	22.4	0.1	1.9	4.2	90.1	88.7	66.3	39.5
NCGC00247665-04	40.1	2.5	0.6	4.1	20.2	13.4	10.6	-13.4
NCGC00167560-02	-2.6	0.5	0.7	3.3	25.7	33.8	15.4	15.7
NCGC00262953-01	102.7	54.5	1.9	1.6	58.9	67.1	98.5	93.7
NCGC00013082-04	7.6	-0.6	-0.2	3.5	13.9	39.3	23	1.3
NCGC00253733-01	9.8	-0.3	1.4	-2.8	1.8	13.1	5.9	0
NCGC00095157-05	109.6	58.1	-0.3	8	91.2	127.9	102.5	93.9
NCGC00016927-11	7.7	0.6	-0.1	-2.8	21.7	-5.9	11.3	5.9
NCGC00178520-03	7.5	-0.1	6.9	0.2	98.4	156.6	89.6	89.3
NCGC00015774-06	20.5	2.7	2.1	1.4	89.9	125.2	85.8	79.1
NCGC00183855-01	5.2	0.7	2.2	1.1	12.9	27.1	0.7	10.4
NCGC00160475-02	-16.3	-0.6	0	3.8	22.3	18	5.5	24.5
NCGC00179612-03	13.9	0.4	3.4	63.5	50.3	31.1	9	0.3
NCGC00253754-01	-2.8	2.9	5.7	2.2	8.4	6.8	1.2	16.2
NCGC00091439-07	-5.8	0.2	2.1	4.7	48.3	36.9	22.2	10.8
NCGC00164512-02	20.3	1.1	-0.9	2.6	30.3	31.6	17.9	13.4
NCGC00166056-02	-7.8	0.3	-0.1	1.1	7.3	58.1	18.3	1.9
NCGC00094779-05	19.2	1.3	2.3	-0.3	-9.6	17.2	2.4	-2.6
NCGC00344523-01	4.8	-0.9	3	-2.6	10.8	12.7	11	8.1
NCGC00178756-05	1.3	4.1	6.5	2.7	-1.5	24.4	2.5	36
NCGC00253698-01	3.5	2.1	2.9	0.1	26.6	32.8	31.2	32.7
NCGC00166203-02		5.3	2.7	16.3
NCGC00164139-03	23.9	1.5	-1	0.8	27.5	82.6	11	23.1
NCGC00016098-11	-3.5	1.8	3.2	1.7	9.8	2.9	10.6	-0.5
NCGC00159370-04	6.2	3.4	-1.2	2.1	20.8	17.4	32.3	3.4
NCGC00183108-01	-17.1	-0.9	2.7	0.7	0.6	9.5	7.6	4.3
NCGC00168464-04	83.4	1.5	4.9	7.2	75.4	60.9	79.1	95.1
NCGC00179594-03	-8.9	1.1	2.8	-3	5.9	9.6	3.3	4.6
NCGC00094646-04	-7.9	0.9	0.8	-1	28.3	32.9	-16	14.5
NCGC00182705-02	15.1	-0.6	9.4	2.5	44.7	13.6	2.3	-3.7
NCGC00091507-03	24.9	5	2.5	-1	17.2	101.3	45.7	68.9
NCGC00273564-01	17	3.6	-0.7	3.9	0.7	37.7	-4.5	-6.3
NCGC00178241-04	34.9	2	-0.4	17.9	-10.6	4.1	2.1	-11
NCGC00263537-01	-12.9	0.7	2.3	22.4	13.3	8.4	6.6	3.6
NCGC00015061-13	8.6	3	0.5	-0.5	-0.4	23.2	13.1	-0.3
NCGC00253767-01	-11.7	-0.8	2.5	-1.8	14.5	15.6	5.3	26.6
NCGC00166075-02	2.2	0.3	5.9	1.5	46.3	50.9	16.6	12.4
NCGC00253671-01	-9.2	0	4.3	5.6	13.1	-3.6	1.8	0.5
NCGC00181161-03	0.5	8.4			0.5	5.8	3.3	4.2
NCGC00015675-11	4	0.4	4.3	0	1.5	-1.4	16.6	6.1
NCGC00178318-04	11.9	1.9	1.6	3	-0.7	3.7	4.7	4.9
NCGC00016622-08	76	63.7	0.8	10.2	35.6	74.7	79	24.4
NCGC00253766-01	-9.7	9.6	1.6	0.1	13.1	14.9	1.4	4
NCGC00016853-06	-4.2	5.3	1.5	0.6	52.5	14.1	0.4	-0.4
NCGC00015610-17	32	15.4	-0.9	9	27.2	39.1	38.7	45.4
NCGC00178802-06	83	-0.3	1.8	-3.1	31.5	21	77.6	56.1
NCGC00090903-11	-1.8	0.2	2.6	-1.7	8.8	30.6	26.6	-6.2
NCGC00018122-11	15.6	1.2	5.6	6.3	27.7	29.7	54.3	49.9
NCGC00253669-01	3.5	0	2.3	-0.2	14.6	8.9	0.5	0.3
NCGC00015748-17	1.2	4.3	11.4	4.4	93.1	135.9	58.7	77.9
NCGC00015400-05	-15.1	0.3	1.4	0.1	17.6	29	16.3	4.2
NCGC00164532-02	16	9.3	0.5	4.4	19.8	33.7	19.7	5.4
NCGC00015323-11	-2.9	-0.1	3.8	1.5	8.3	-8.7	2.9	17.6
NCGC00253678-01	-7.2	2	2.3	5	10.3	-2.4	10.3	2.1
NCGC00253645-01	-8.2	0.2	4.7	1	17.3	25.3	16.4	17.4
NCGC00253723-01	-7.7	1.9	3.2	1.3	11.9	-6.5	1	-7.1
NCGC00262910-01	-3.1	-0.5	4.7	-0.9	6.6	-10.2	1.7	13.4
NCGC00167496-03	103.1	3.1	-0.6	279.9	46.7	70	104	101.5
NCGC00015207-12	22	1.1	1.2	-0.9	-2.8	36.4	7.2	-12.8
NCGC00249884-01	-1	0.7	-0.8	-0.8	5.3	30.4	19	-10.5
NCGC00253581-01	5.1	3	2.1	1.1	11.3	33.9	16.2	7.1
NCGC00159508-04	23.9	-0.6	-0.4	-4.3	73.4	90.7	91.6	96.7
NCGC00184983-03	25.6	-0.6	4.2	-2.6	2.1	0.1	-10.3	0.3
NCGC00015389-14	31	2.2	1.1	-1.8	100.5	101.8	88.2	83.9
NCGC00162288-07		8.9			14	3.2	20.8	12.7
NCGC00253616-01	4.1	1.4	0.9	0.1	9.5	-4.1	4	7.4
NCGC00016043-08	17.4	3.9	2.6	0.2	78.4	94.5	67.9	87.8
NCGC00016896-06	-22.3	1.7	0.4	0.8	9.5	24.8	-0.5	-8.7
NCGC00262968-01	17.9	0.3	0.7	-2	59.8	61.4	60.3	55.8
NCGC00253661-01	13.7	2.3	-0.6	9.1	19.4	24.7	12	2.8
NCGC00244901-04	39.9	0.5	9.6	2.6	44.8	87.3	83.2	82
NCGC00015883-11	24.9	4.4	4	5.7	12	41.5	29.4	23.4
NCGC00015806-06	13.3	2.8	-0.8	-0.3	37.6	39.2	16.2	42
NCGC00253704-01	109.7	84.9	2.2	4.1	101.5	163.6	96.6	98.7
NCGC00016382-07	2.2	9.4	1.4	107.3	103.9	124.5	72.3	-16.9
NCGC00253702-01	26.5	0.9	7.4	0.5	17.5	31.8	32.4	55.6
NCGC00166061-02	2.3	-1	2.3	21	38.8	34.7	5.9	0.8
NCGC00024894-08	4.6	0.5	-0.8	1.4	6.5	25	35.6	-13.4
NCGC00263542-01	58.6	-0.2	2.1	1.6	99.7	155.4	110.5	113.9
NCGC00165787-03	8.8	0.1	0.7	-2.9	0.3	1.5	19.2	-5.1
NCGC00092377-04	1.8	0.3	6.8	0.4	8.5	-1	13.6	11.7
NCGC00160400-02	16.1	0.4	2.7	0	24	8.4	-1.3	15.2
NCGC00182080-03	27.4	-0.9	3.6	16.4	22.3	28.1	16.3	6.4
NCGC00061506-03	39.7	1.7	-0.1	1.3	19.9	71.3	-5.5	21.6
NCGC00160613-02	11.1	2.4	-0.3	2.1	31.2	22.4	15.6	2
NCGC00025172-02	-6.9	0.9	4.5	0.6	8.5	18	0.7	13.8
NCGC00015053-10	16	2.7	3.8	5	54.6	125.8	87.4	96
NCGC00016794-13	-2.9	1.3	3.9	3.5	8.1	23.5	13.5	10.8
NCGC00161670-06	-25.1	-0.3	7	7.8	57.3	8.9	4.2	5.9
NCGC00095303-04	13.2	26.2	-0.1	2.4	44.2	84.4	32.7	59.8
NCGC00159476-09	108	28.9	2.1	0	100.5	100.7	98.2	98
NCGC00015898-15	11.6	-0.2	0.8	4.4	29.8	88.4	20.2	55.7
NCGC00015673-13		8.6			18.3	1.8	11.4	3.9
NCGC00160373-02	8.5	10.2	3.5	1.1	48.1	64.9	72.5	80.2
NCGC00344520-01	4.9	1.3	5.2	-4.1	15.6	61	3.7	5.2
NCGC00159375-04	-9.7	0.8	-1.9	4.2	15.6	84.1	51	14
NCGC00178500-07	18.8	2.9	3.8	0.8	-20.1	42	5.2	1.1
NCGC00166288-02	-94.9	7.5	-0.5	-2.5	102.2	102.9	98.8	99.1
NCGC00017325-06	8.4	2.6	0.1	1.9	34.2	38.7	15.8	5.5
NCGC00166207-02	1.5	0.6	1.9	2.1	29.4	40.9	16.8	10
NCGC00024740-04	13.6	2	4.8	0.9	10.4	17.2	14.3	-27.3
NCGC00163355-05	27.2	1.4	1.2	0.5	33.7	24.2	16.9	19.1
NCGC00021148-08	9.8	1.6	5.6	3.7	-6.3	17.2	20.9	-15.7
NCGC00015007-14	-6.8	1.2	-1.9	3.3	2.2	25.6	15.5	1.4
NCGC00015786-16	0	1.9	1.4	1.4	10.7	8.7	-0.4	17.5
NCGC00161599-09	99.4	10.4	1.4	11.9	103.3	120.3	92.2	100.3
NCGC00179665-04	16.7	0	1.9	2.2	75.7	84.4	82.4	76.5
NCGC00166043-02	18.3	1.6	4.5	-1.9	-7.7	19.7	32.6	4.3
NCGC00160508-03	16.5	1	-0.1	1.1	12.9	51.8	13.9	11.1
NCGC00015072-10	23.1	1	1.9	1.6	19.5	25.6	38.9	23
NCGC00018274-05	84.7	3.4	1.8	-0.5	76	89.6	111.4	114.8
NCGC00021125-03	-15	0	4.8	5.4	5	6.2	-4.3	-1.9
NCGC00160541-02	14.7	0.6	3.1	-2.6	54	14.8	8.5	-0.5
NCGC00164588-02	20.4	1.3	0.3	3.5	11.5	14.1	19	12.3
NCGC00164549-02	88.8	1.6	1.8	0.3	14.4	13	11.9	12.3
NCGC00015340-14	12.6	3.1	15.8	5.9	33.3	103.5	44.4	-8.4
NCGC00262933-01	8.2	1.9	-1.1	3.4	67.1	90.5	76.6	97.5
NCGC00160409-02	1.3	-0.1	2.3	-4.8	32.4	16.7	8.8	2.8
NCGC00164507-03	-16.1	2	-0.8	4	48.9	96.4	17.7	67.6
NCGC00015876-11	9.4	6.8	0.2	-1.4	-7.1	11.6	7.8	-0.4
NCGC00024808-02	14.5	-0.6	2.7	0	14.5	20.8	5.1	5.8
NCGC00344528-01		-1.8	4.6	-8.7	23.9	37.9	22.2	35.2
NCGC00018301-05	45.2	1.4	6.5	38.4	103	142.1	104.3	100.7
NCGC00016035-13	4.5	4.5	0.7	0.4	2.2	9.9	19.8	-9.6
NCGC00090752-12	109.5	39.9	2.3	2.4	99.4	137.7	99	100.2
NCGC00092376-06	6.9	1.1	1.3	12.7	82.2	120.1	71.2	96.5
NCGC00253639-01	3.4	1.5	5.1	1.5	6.1	0.4	9.6	41.8
NCGC00253647-01	4.8	-0.7	2.4	-0.2	12.6	-0.5	1.1	-2.4
NCGC00263558-01	4.8	2.9	-0.4	0.8	19.2	36.4	17.8	11.6
NCGC00016777-08	-24.3	6	4.5	7.8	37.1	9.4	13.9	23.8
NCGC00091268-12	11.7	0.1	1.6	-2.9	14.3	62.8	31.6	38.4
NCGC00015501-09	5.9	-0.9	-1.2	5.2	-2.1	7.6	28.6	-1.6
NCGC00164547-06	44.5	0.4	5.5	19.5	99.2	142.8	115.6	113.1
NCGC00018275-05	4.8	1.1	-1.2	3.6	11.6	12.2	6.5	3.6
NCGC00018102-12	21.4	1.1	3.5	3.3	100.4	153.6	120.4	116.7
NCGC00016246-09	110.9	45.4	36.6	161.2	101.4	165.7	124.7	120.1
NCGC00025132-04	5.5	0.9	0.4	3.2	16.5	3	17.9	3
NCGC00015725-15	11.6	0.4	0.7	0.1	21.2	41.3	15	7.2
NCGC00178352-06	108.1	-1.8	22.3	0	101.8	97	99.6	99.1
NCGC00166114-03	-20.3	-0.8	3.3	17.7	4.6	24.1	7.8	32.8
NCGC00164498-02	3.4	0.6	15.2	-0.4	27.6	44.9	-0.2	28.2
NCGC00253718-01	-11.4	21	2.1	-1.3	10.2	42.3	66.3	1.1
NCGC00253677-01	9.3	0.1	2.8	0.6	21.8	-4.5	22.3	13.3
NCGC00179532-03	-14.9	-0.6	10.6	-2.2	99.7	94	93	94.4
NCGC00167540-03	5.5	2	0.4	-0.3	40.4	41.4	25.4	7.4
NCGC00091183-04	10	-0.3	-0.4	-3.7	37.1	32.1	8.8	-2.1
NCGC00016279-05	3.7	1.4	1.4	2.6	21.2	36.1	0.9	5.8
NCGC00023945-12	18.1	1.3	-0.5	-0.1	12.4	6.8	10.3	7.8
NCGC00181760-01	1	2	0.5	0.1	5.7	-6	-1.2	2.4
NCGC00182063-03	-7.2	0.1	5	1.1	10.3	6.5	6.4	3.3
NCGC00091455-09	10.4	8.6	-0.6	1.2	50.1	66.6	69.7	24.1
NCGC00184994-02	1.6	1.2	4	1.6	5.2	108.6	14.9	22.7
NCGC00271596-03	6.3	2.3	12.9	8.3	3.1	24.7	1	13.9
NCGC00167527-03	6.7	0.7	3	-0.4	11.2	0	39.5	57.3
NCGC00263529-01	100.9	3	3.2	-0.2	100.6	157.5	123.8	116.9
NCGC00016973-06	-9.1	0	0.8	-0.6	-0.1	3.7	9.8	-0.8
NCGC00167493-04	105.7	7.1	-1.1	0.6	96.4	134.9	81.4	52.2
NCGC00344565-01	10.5	-0.5	4.3	0.4	5.4	9.6	26.2	-6.8
NCGC00167499-02	10.4	1.8	0.9	-0.3	-24.7	22.9	2.2	-7.9
NCGC00095150-08	8	3.7	1.9	1.1	36.3	94.1	45.5	-22.6
NCGC00095125-05	11.8	2.6	0.1	3.5	22.3	28.5	9.3	-3
NCGC00015081-04	31.2	0.3	1.1	7.1	57.7	118.9	85.2	50.7
NCGC00016261-08	-12	0.9	0.9	4.2	28.6	45.7	-5.4	10.4
NCGC00025177-08	20.6	-0.5	1.6	36.3	19.5	-17.8	8.5	16.2
NCGC00015467-20	12	-0.5	54.3	4.4	15.3	72.3	20	17.8
NCGC00015339-07	105.6	25	-0.4	-0.6	85.1	83	74.9	85.5
NCGC00159418-05	24.4	0.6	3.3	-1.3	17.4	23.9	26.1	9.7
NCGC00181782-03	100.1	5.7	5.2	-1.2	102.5	102.8	100.2	99.9
NCGC00015747-09	15.3	0.8	7.3	2.9	100.6	156.7	120.7	94.8
NCGC00182073-03	-6.4	-1	7.3	0	15.2	40.6	18.2	7.4
NCGC00161602-06	6.2	3.8	2.3	2.6	90.9	61.1	68.1	92.4
NCGC00015608-11	11.7	3.5	1.9	2.9	88.2	99.6	90.6	64.9
NCGC00016058-07	2.2	5.5	14.4	13.6	85.1	63.5	87.1	59.7
NCGC00015872-08	-4.1	0.1	4	3.6	25	54.9	56.9	41.7
NCGC00015082-09	-0.5	6.5	1.9	-2.9	34.7	20.2	8.5	-12.6
NCGC00253621-01		10.8			18.3	8.1	14.8	14.6
NCGC00253640-01	9.6	-0.9	4	-2.4	21.7	11.4	5	-1.7
NCGC00018139-07	-10.2	1.8	2.6	4.9	38.2	71	75.7	45.8
NCGC00015801-12	4.1	0.1	0	1.9	20.4	52.4	1.4	28.2
NCGC00016066-14	9.9	4.3	2	-0.1	14.9	7	12.2	2
NCGC00016101-10	19.5	1	0.2	4.3	14.6	2.6	34.3	-13
NCGC00015439-11	-3.4	0.8	1.6	0.1	8.2	17.1	1.3	-21.1
NCGC00016715-04	13.7	4.1	0.4	4.4	39.5	79.7	28.6	59.7
NCGC00014702-15		0.2	0.2	-3.8
NCGC00015479-19	54.6	8.6	0.8	11.4	18.5	94.1	16.2	37.3
NCGC00015110-09	18.1	-0.3	-0.3	4.2	21.5	45.3	3.3	4
NCGC00094810-04	1.1	3.2	0.2	3.5	25.7	32.5	14.6	-0.7
NCGC00015713-13	23.7	1.2	7.6	-0.6	40.9	52.4	75.7	58.2
NCGC00092329-06	-4.2	2.8	4.9	2.9	75.2	67.1	78.6	78.9
NCGC00016504-09	16.2	1	5.1	2.7	8.2	16.3	36.4	-1.7
NCGC00016602-04	8	4.7	0.7	2.9	2.6	29.4	33.8	-10.7
NCGC00014670-17	19.3	3.1	41.9	6.8	15.8	13.8	25.7	3.6
NCGC00159533-02	2.7	0.7	1.8	-2.6	1.8	59.1	8.4	0.5
NCGC00159518-05		9.8			2.6	10.7	20.2	32.7
NCGC00095089-10	-8.9	1.7	4.6	2.8	13.5	14.3	1.7	19.2
NCGC00025179-12	17.3	9.1	1	-3.8	98.6	101.6	84.3	94.5
NCGC00091469-04	29.6	2.4	1.9	-0.8	88.3	92.3	74	45.8
NCGC00016925-11	29.3	8.5	1.9	6.8	4.2	-7.4	8.6	13.3
NCGC00164612-02	-0.6	-0.2	-0.6	0.4	31.1	36.6	11	6.2
NCGC00016023-18	15.1	1	2.3	-0.4	15.4	31.9	23.2	13.4
NCGC00253712-01	-2.5	1.2	-0.4	-2.5	-3.3	4.8	2.5	0.8
NCGC00166149-02	4.9	1.1	3.5	-3.9	17.5	13.3	10.7	3.9
NCGC00015925-12	1.3	0.1	-1.1	3.3	13.8	15.9	13.6	5.2
NCGC00263653-01	2	0.9	2.7	1.2	4	10.1	7	23.2
NCGC00253706-01	6.2	2.1	2	-0.1	5.7	-7.6	20	25.2
NCGC00165996-02	4.7	0.3	9.4	-3.7	-2.6	31.5	43.4	-2.3
NCGC00164572-02	110	-0.1	3	3.5	101.9	159.9	126.6	121.5
NCGC00183871-04	-9.1	1.7	1.7	0.1	10.2	-1.7	3.8	-3.9
NCGC00024622-05	-8.8	4.2	2.6	1.9	7.9	7.4	60.8	9.2
NCGC00018100-08	-17.7	1.4	6.1	2.9	15.4	19.9	24.3	18.1
NCGC00090693-11	12.5	1.5	4.4	3.7	-1.8	25.8	10.6	26
NCGC00024501-04	17.3	2	1	-1.7	38.3	5.7	5.4	5.5
NCGC00022612-11	-11.9	1.1	1.9	-1.2	4.7	26.8	10.9	12.5
NCGC00166219-02	-2.2	1	-0.2	3.3	-10.7	29.2	15.1	-29.7
NCGC00091861-07	85.4	1.8	1.8	-1.3	-4.2	34.5	-2.4	-15.6
NCGC00164789-04	16.4	1	5.1	0.6	18.9	71.3	49.8	-2.9
NCGC00181786-02		0.7	1.8	3.6
NCGC00015300-10	30.2	21.5	8	8.4	101.6	158.8	124.2	117.5
NCGC00015836-12	7.8	1.7	3.2	-0.5	10.2	1.6	-0.9	-0.5
NCGC00163111-02	27.8	15	1.6	-2.8	0.8	24.1	3.4	0.2
NCGC00159364-05	28.4	0.3	2.1	-0.6	23.2	2.1	-5.6	8.4
NCGC00253662-01	-0.7	4.5	2.5	-0.5	11.3	-4.2	48.7	1
NCGC00253637-01	-5.1	6.2	1.2	2.4	1.6	47.1	0.1	3.2
NCGC00262922-01	75.5	-1.1	3.6	7.2	16.6	9.9	20.4	2.1
NCGC00263967-02	0.4	1.8	2.3	1.2	30.6	7.2	12.8	8.4
NCGC00018204-13	49.3	0.9	0.4	2.8	12.9	61.3	11.5	18.6
NCGC00253627-01	-0.1	9.7	1.8	-4.1	71.8	45.6	68.5	46.3
NCGC00015692-08	-6.6	-1.1	1.3	-3.4	-4.2	0.4	1.2	4
NCGC00182057-03	15.5	8.1	0.4	5.5	5	-5.1	10.6	12.6
NCGC00095049-04	12.2	2.2	1.1	1.9	11.6	36.2	30.5	-13.8
NCGC00160660-02	4.1	2.7	3.9	-1	60.9	79.6	102.9	108
NCGC00165846-04	30.7	3	-1.1	0.3	81.3	91.5	85.7	67.2
NCGC00016605-08	7.8	1.7	0.4	-0.1	-6.5	18.1	0.4	-9.9
NCGC00024714-11	0.9	0.5	24	-2.1	5.9	89.8	-5.6	4.6
NCGC00016627-04	82.9	4.7	-1.1	-1.4	101.7	97.6	99.7	99.6
NCGC00015095-15	25	1.1	41.5	5	-1.8	72.1	26.5	-9.2
NCGC00015403-05	-6	1.4	5.8	0.7	27.5	21.1	41.7	3.6
NCGC00015004-13	1.8	0.3	16.5	15.3	20.6	92.4	78.2	70
NCGC00015196-09	4.8	1.3	-0.5	10.4	-2.1	7	25.6	-12.6
NCGC00015669-07	22.3	0.3	1.5	-0.5	16.4	48.3	7.1	-5.4
NCGC00160434-02	13.7	0.3	5	1	53.8	16.3	8.8	-2
NCGC00164482-02	2.1	5.2	5.2	0.6	8.6	8.1	4.3	6.4
NCGC00017352-24	56.1	2.4	0.1	2.9	35.3	75.5	69.4	20.9
NCGC00015917-06	79	0.8	2.7	0.1	14.5	12.7	24.2	0.2
NCGC00163160-04	7.1	1	-0.5	0.8	37.4	6.2	5.1	5.6
NCGC00016069-13	-5.2	0.3	1.2	1.8	13.7	16.1	15.1	27
NCGC00015611-18	9.6	0.8	-1.3	0.9	11.8	14.5	17.9	-1
NCGC00263539-01	22.8	0.7	1.1	2.9	100.6	91.1	124	117.3
NCGC00016018-10	-9.5	4.7	0.2	1.9	4.6	14.4	1.5	-0.4
NCGC00090705-15	-0.1	-1	0.1	2.4	35.1	41.2	7.7	15.7
NCGC00274079-01	8.1	-1.6	1.7	0	9.1	-1	0.7	1.7
NCGC00160374-02	13	0	-1.8	2.2	4.4	7.3	4.4	7
NCGC00027960-03	12.7	-0.1	6.3	-0.6	10.3	19.7	6.2	5.7
NCGC00090887-04	14.3	-0.5	-0.9	-1.2	28.6	84.4	25	39.8
NCGC00166079-02	38.9	5.4	1.7	1.7	15.4	17.9	16.8	10.9
NCGC00179363-03	0.7	0.2	3.8	-1.3	24.7	7.3	7.3	4.9
NCGC00253738-01	-1.9	0.2	1.5	-1.9	62.5	1.1	2.5	2.5
NCGC00016497-09	2.7	0.5	1	-1.4	3.1	6.3	3.9	1.7
NCGC00179607-03	0.4	-0.6	1.7	-0.5	11.4	9.4	8.4	0.2
NCGC00015882-15	34	0.7	-0.9	1.8	51	88.8	21.7	39.2
NCGC00015906-04	7.7	0.2	-0.2	-2.3	8.1	105.5	-1.2	19.5
NCGC00015784-14	6	-0.7	4.4	10.6	12.3	30.7	67.9	24.3
NCGC00164499-03	2.9	-0.1	3.1	5.5	2.9	-1.3	3.4	13.1
NCGC00017257-14		53.7			92.2	101	94	93.3
NCGC00015877-11	31.5	13.4	2	10.9	104.9	132.9	95.7	86.2
NCGC00164500-02	-8.2	0.8	0.6	1	17.1	5	2.5	-0.5
NCGC00253716-01	-0.3	0.2	2.6	1.6	9.7	-3	2.8	20.8
NCGC00025223-04	108.3	63.1	13.4	-0.3	101.6	103.2	100	99.9
NCGC00016819-05		10.6			94	87.1	68	87.4
NCGC00024257-08	7	1.9	0.2	1.4	26.1	12.3	7.8	-4.6
NCGC00344566-01	107.6	0.1	2.3	-0.1	100.2	101.5	97.5	99
NCGC00017324-07	91	15.9	13.1	28	97.6	152.2	100.9	98
NCGC00018193-11	13	0.8	6.8	-1.2	23.5	15.4	40	2.1
NCGC00016047-11	-7.9	1.3	1.7	0.6	4.5	3.2	28.9	6.7
NCGC00253745-01	2.4	0.5	1.1	-1.4	23.5	20.3	9.6	6.3
NCGC00017326-05		7.9			7.8	9.4	19.8	19.2
NCGC00015234-19	10.5	1	0.4	5.6	10.2	20.2	23.3	2.6
NCGC00013109-03	7.3	0.1	3.7	-0.4	45.7	12.4	38.7	12.4
NCGC00093739-13		5.5			18.3	7.5	12.8	22.7
NCGC00166260-03		10.1			13.6	10.1	22.8	29.7
NCGC00015436-11	98.9	39.2	16	15.4	101.3	157.2	124.2	117.8
NCGC00094381-06	99.7	9.9	-0.8	12.8	39.1	48.7	18.7	25.3
NCGC00015466-11	29	2.1	-1.1	-0.7	16.5	16.9	3.1	-1.5
NCGC00017245-10	58	2.3	0.6	-0.7	43.2	75.1	19.7	69.4
NCGC00160389-09	-7.8	0.7	8.1	4.4	53.5	27.7	40.5	2.7
NCGC00186006-03	8.3	0.9	2.2	-2	1.7	5.8	3.2	5.3
NCGC00015074-14	4.7	0.1	-0.2	1.4	23	33.5	5.1	16.2
NCGC00015985-08	22.7	1.7	11.9	3.7	78.4	123.7	94.4	93.3
NCGC00015131-05	1.7	0.3	0.4	-1.2	-1.9	13.8	15.1	3.6
NCGC00015558-14	-8.1	1.9	1.4	6.8	23.6	28.5	66.5	54.1
NCGC00015715-08	5.9	0.5	8	1.4	-15.5	16.6	12.7	4.5
NCGC00015760-12	-9.6	0.8	6	3.2	15.2	33.6	13.8	14.5
NCGC00015798-11	16.3	1.7	15.3	3.3	32.5	54.8	16.2	27.7
NCGC00015096-17	110.2	71.4	0.6	5.5	105	128.9	104.3	103.2
NCGC00024567-03	6.7	3.3	0.9	2.4	7.7	27	24.4	-14.2
NCGC00015686-11	14.4	1	2.3	5.2	17.1	41.7	18.9	-0.9
NCGC00015730-11	83.6	5.2	-0.5	6.2	12.7	13.7	14.4	10
NCGC00023339-16	72.2	20	3.7	1.2	6.7	-5	44.8	2.7
NCGC00015122-11	9.3	7.1	0.9	0.6	-6.9	30.2	17.5	10.9
NCGC00015163-09	-4.9	13.1	2.2	8.5	103.1	144.9	101.7	55.6
NCGC00024596-08	2.7	-0.3	0.4	1	11.7	88.8	27.4	48.3
NCGC00015116-13	1.2	1.5	1.1	1.9	17.4	10.5	25.4	-2.1
NCGC00024595-08	-2.2	-0.4	60	5.7	62.5	44.7	56.4	19.3
NCGC00015162-10	28.7	2.6	2.8	1.7	9.9	20.4	43.3	31.8
NCGC00015255-08	10.1	2.1	3	0.9	17.7	29.7	14.4	14.7
NCGC00162232-06	14	-0.1	2.8	6.6	38.9	40.9	14.3	-4.7
NCGC00015908-09	5.4	0.8	1.2	2	3.2	28.7	21.6	-18.8
NCGC00025286-04	9.7	1.1	45	8	18.4	52.1	41.9	1.3
NCGC00023654-13	12.5	0.9	-1.2	3.6	9.4	27.6	6.9	-1.9
NCGC00015701-06	-8.2	4.5	2.9	1.5	19.3	42.1	5.6	6
NCGC00015861-09		6.6	-1.1	-4.5	19.6	8.9	20.6	14.1
NCGC00015959-09	110.7	32.4	-2.2	27.5	105	141.1	103.8	99.8
NCGC00016087-11	-8.8	1.7	2.3	-0.9	-3	12.9	23.6	-13
NCGC00024717-08	-8.8	-0.9	1.8	0.9	8.9	-10.3	3.4	23.3
NCGC00166104-04	18	2.1	-0.6	-0.8	-3.4	-6.3	3.9	18.8
NCGC00167537-02	17.7	-0.2	2.4	6.3	38.5	69.8	49.6	22.6
NCGC00160661-02	-0.3	-0.4	1.6	0.6	-0.9	89.6	11.3	-9.4
NCGC00178714-04	14.7	0.6	-0.2	-0.1	-1.2	10.3	4.3	6.5
NCGC00344576-01	1.7	3	-1.3	2.4	12.8	9.4	6.8	4.9
NCGC00016889-06	2.6	1	1.6	0.4	-0.2	16	9.6	-12.8
NCGC00016829-09	14.8	4	-0.8	-1	4.2	32.1	9.3	-11.4
NCGC00018249-05	20.8	1.3	-0.4	2.1	15.8	85.7	2.3	24.7
NCGC00186014-02	13.1	0	2.8	-0.7	-0.5	15.5	20.5	-0.4
NCGC00186028-02	8.3	-0.1	1.4	0.6	6.9	-0.6	3.5	-0.8
NCGC00167832-06	60.9	10.7	2.4	11.2	90.5	111.9	92.2	7.2
NCGC00021202-03	11.4	0.9	5.5	1.4	17	4.4	-1.2	6.7
NCGC00263858-02	55.4	0	0.2	3	5.7	4.5	32.3	67.5
NCGC00015073-05	-8.5	0.9	3	-1.2	4	6.8	6.5	0.8
NCGC00015615-15	32.8	5.4	0.9	-1.2	-8.3	18.3	64	27.8
NCGC00016850-15	-9.5	6.1	0.8	-1.3	-1.8	-0.2	7.4	9.3
NCGC00016913-14	98.1	3.9	9.4	14	100.4	157.5	124	117.2
NCGC00024868-09	10.7	1.2	1.8	0.6	8.8	14	5.9	6.2
NCGC00015399-16	0.3	0.9	-0.3	-0.9	9.4	10.3	5.9	-13
NCGC00091011-08	12.5	-0.3	1.8	-4.2	-2.8	1.5	-1.4	1.9
NCGC00188962-02	22	-0.3	3.5	-3.3	5.1	6.2	28	3.1
NCGC00162149-07	17.3	6.3	0.9	10.2	94.7	107	83.8	-29.7
NCGC00263906-02	-7.9	3.5	3	25.3	2.6	-6.8	8.1	17.6
NCGC00160547-02	14	0.3	4.5	-0.1	19.4	77	54.5	32.1
NCGC00013895-08	101.1	5.3	8.6	21.4	100.9	153.5	123.6	116.4
NCGC00164246-05	4.3	0.7	0.2	1.8	48.4	40.5	4.8	51.1
NCGC00016698-06	51.9	1.3	28.8	2.5	23.6	80.2	36.4	77.2
NCGC00024772-02	-0.8	0.4	7.9	-0.8	42.7	66.6	19.3	30.3
NCGC00263570-01	-0.8	1.7	2	0.3	10	70	24.1	66
NCGC00263467-03	15.4	2.3	2.6	-3.6	2.2	5.8	5	0.2
NCGC00021569-09	-0.4	4.4	2.8	19.8	15.8	12.5	7.3	13.4
NCGC00015443-17	-2	1.4	3.7	1.7	15.6	1.6	21.7	-3.9
NCGC00015469-09	11.5	2.6	-2.2	0	29	34.1	68.9	16.7
NCGC00159483-04	22.5	4.2	1.6	4.3	9.2	-0.9	17.6	18.3
NCGC00015603-08	-8.1	1.8	1.7	-0.4	-7.1	13.4	3	15.3
NCGC00167962-06	-4.6	2.5	0.9	4.5	6	30.8	10.2	13.8
NCGC00016026-10	9.3	1.4	1.9	1.3	14.4	5.5	0.3	7.5
NCGC00159346-04	5.2	5.3	3.6	-1.4	70.1	120.6	82.6	84.2
NCGC00016872-12	20	-0.1	0.3	2.1	36.3	70.5	10.9	16.8
NCGC00016798-11	-5.4	2.1	3.8	1.7	9.2	-4.9	19.7	6.4
NCGC00274084-01	27	4.3	-0.7	2.6	-4.7	1.4	0.4	-13.8
NCGC00167781-06	9.8	1.4	1.7	2.2	4.7	-18.2	9.1	1.1
NCGC00018158-09	85.3	38	-0.7	25.7	103.3	141.6	103.1	100.3
NCGC00167446-02	3.9	1.3	3.1	-1.4	27.1	1.4	1	6.4
NCGC00164633-02	18.3	6	3	2.3	97.2	150.2	114.1	109.8
NCGC00018123-07	19.9	2.2	0.7	-0.3	-14.9	17.2	16.6	-18.4
NCGC00344585-01	0.5	0.5	6	-0.5	0.3	3.5	2.2	2.9
NCGC00015578-12	-1.1	5.9	1.7	4.8	31.2	1.9	8	9.9
NCGC00016866-11	0.7	4.3	1.6	-1.8	-10	16.9	7.1	-2
NCGC00016646-05	15.9	3.8	-0.1	0.5	-22.2	-9.9	2.3	-4.2
NCGC00178432-05	9.1	1.8	-0.2	0.3	27.7	13	2.7	-10.6
NCGC00253715-01	-13.7	1.7	2	3.8	45.2	144.2	44	78
NCGC00263569-01	-2.1	1.6	-1	1.4	17.5	98.1	-1.2	7.3
NCGC00016529-07	15.4	1.4	0.6	1.9	22.7	46.8	32.6	-9.4
NCGC00274085-01	8.1	0.9	1.1	3.7	3.5	7.2	8.7	-39.4
NCGC00253620-01	9.6	-0.3	1	4.1	21.4	13.1	12.6	9.5
NCGC00016765-09	-9.1	0.3	4.5	1.9	0.9	36.9	25.7	-8.5
NCGC00167528-02	26.8	1.4	0.5	5.1	32.7	42.2	18.1	18
NCGC00182055-03		44.5	4.3		101.3	101.5	99.7	99.8
NCGC00181350-03	104.4	-0.4	9.3	-2.2	44.1	51.3	36	76.2
NCGC00065890-05	-6.9	1.8	0.2	0.3	30.2	27.5	23	9.8
NCGC00161643-05	18	3.4	3.7	-1.2	35.3	17.9	14.2	6.1
NCGC00168776-03	2.2	0.8	-0.5	2.1	11.1	4.3	28.8	2.1
NCGC00167429-04	26.7	0	13	-2.4	7.3	7.8	6.6	-0.2
NCGC00160483-02	19.7	2.3	31.2	11.5	84.3	137.7	106.2	76.4
NCGC00095164-04	24.1	2	4.4	0.9	21.6	21.2	6.7	5.1
NCGC00160558-02	17.1	0.3	-1.1	-0.7	29.1	35.4	14.5	17.4
NCGC00160376-02	-25.3	-0.5	7.4	3.9	101.5	98.8	96.5	98.1
NCGC00160503-02	16.7	2	5.5	0.4	13.1	26.2	1.8	13.7
NCGC00179546-05	-3.3	4.2	3	12.7	-1.2	-1.9	14.5	10.3
NCGC00163329-03	1.2	0.3	5.4	3.9	48.7	21.1	52.7	30.5
NCGC00159460-04	9	1.8	6.7	4.1	16	-4.9	10.7	13.6
NCGC00095122-05	-2.8	1.9	1.8	-0.1	1.5	19.7	9.5	-10.7
NCGC00179578-03	99.7	23.1	-0.5	3.9	95.5	118.9	74.6	-16.5
NCGC00015983-04		14.8	0.8	5.6
NCGC00160438-02	34.9	1.5	-0.2	-1.4	31.5	35.5	57.7	38.9
NCGC00162052-05	3.4	-1	5	0.6	66.4	13.2	55.2	24.4
NCGC00015856-10	47.3	19.8	3.6	17.2	94.4	136.8	91.9	13
NCGC00027930-07	20.2	0.4	-0.3	0.5	7.4	35.1	12.3	0.2
NCGC00160479-02	25.8	2.5	8.2	2.4	58.8	96.4	49.2	50.2
NCGC00016809-07	4	1.1	1.7	-1.4	-3.7	17.8	15.2	-2.3
NCGC00160412-04	29.5	12.1	79.2	10.7	95	88.7	98.9	90.9
NCGC00160418-02	15.2	0.1	2.9	-1	-0.5	23.3	7.4	-0.3
NCGC00164516-02	12.7	1	7.1	-0.3	13.4	23.3	6.3	5.4
NCGC00163179-03	12.1	3.8	2.2	1.9	5.3	11.1	36.9	17
NCGC00016599-04	-2	1.7	-0.8	2.3	18	31.7	4	20.4
NCGC00017354-07	13.6	3.5	0.9	23.7	10.1	12.1	20.2	23.8
NCGC00015471-08	-3.9	1.2	5.1	-1.6	5.8	3.4	4.7	-5.9
NCGC00166323-02	100.5	44.5	1.1	2.2	50	98.1	84	84.6
NCGC00090691-03	-4.4	-0.4	3.9	3.6	7.7	2	4.9	-1.7
NCGC00179626-03	8	0	0.8	0.9	-0.8	3.2	3.7	-2.2
NCGC00263566-01	3.6	0.4	2.6	0.9	18.6	29	12.4	16.4
NCGC00015661-12	2.4	1.2	2	2.7	13.6	43.4	18.8	22.3
NCGC00023217-08	22.9	1.2	-1.1	5	78.5	58.5	43.5	8.4
NCGC00164501-02	20.9	9.9	0.2	5.7	85.6	104.3	25.9	23.3
NCGC00160679-02		0.3	0.1	4.2	16.7	6.7	9.2	38.9
NCGC00178815-03	14.4	5.9	0.4	3.1	4.3	-6	11.9	7.9
NCGC00185990-04	23.8	-0.4	1.1	2.1	16.4	16.9	3.3	3.4
NCGC00015966-10	10.5	0.2	1	0.4	-5.7	-1	2.2	0.7
NCGC00344518-01	5.8	3.1	5.2	-2.9	6.4	13.1	6	2.3
NCGC00093560-05	8.2	5.2	0.6	6.1	-4	8.4	12.3	5.9
NCGC00178127-02	-2.5	1.9	2.4	2.1	8.3	-4.3	6.1	13.8
NCGC00159343-05	-0.5	4.3	9.4	4.9	20.8	75.1	30.7	34.1
NCGC00095838-04	15.4	0.9	0.6	1.4	0	66.2	-1.4	5.9
NCGC00188864-02	17.9	1.5	6.2	6.5	33.5	100.1	80.7	66.1
NCGC00160458-02	13.7	-0.5	6.3	-2.9	4.5	6.4	4.9	0.9
NCGC00165736-04	12	1.8	-1	1.9	-1.9	9.7	14.4	0.9
NCGC00164619-02	-4.7	1.7	2.3	2.1	31	45.5	11.4	9.1
NCGC00167558-02	12.8	0.9	4.6	7.1	20.3	11	4.1	-13.8
NCGC00274056-01	18.1	-0.8	-1	0.1	-3.6	23.9	23.7	5.7
NCGC00016506-07	20.2	1.1	-1.5	2.8	15.6	19.7	13.4	1.4
NCGC00253646-01	1	1.6	0.4	-0.3	8.6	-8.5	3.7	2.7
NCGC00159456-11	11.3	7.1	-0.6	13.7	88.8	97.6	98	94.3
NCGC00263479-01	9	2.7	0.7	3.3	19.8	84.8	46.1	53.1
NCGC00165740-05	33.7	27.7	1.7	16.1	44.2	102.1	53.5	-18.8
NCGC00164625-04	106.9	44.8	1.7	3.1	98.6	150.6	112.4	107.4
NCGC00016879-06	-9.5	-0.1	5	-2	-4.9	-0.7	2.5	7.6
NCGC00016795-11	6.8	1.4	-0.7	0.4	-6.5	21.8	8.9	-12.6
NCGC00016526-07	57.3	0.6	5.4	0.7	62.7	33.2	84	57.5
NCGC00016747-07	4.6	1.7	79.2	7.5	24	92.3	77.6	38.2
NCGC00015409-11	-4	0.9	0.5	0.7	6.5	18.5	3.5	-3.2
NCGC00016737-04	24.2	-0.3	6.9	-2.2	-10.9	1.8	0.3	-4.7
NCGC00015438-07	20.9	1.5	-0.9	0	-19.5	48	22.7	1.6
NCGC00016401-09	-7.1	1	-0.5	0.4	-0.9	16.4	2.4	-8.5
NCGC00262539-03	17.9	-0.6	-0.1	0.3	-10.4	-1	6.9	-4.9
NCGC00016509-06	16.6	9.2	3.5	1.6	31.2	-5.4	-2.4	19.5
NCGC00015693-09	109.6	79.6	3.9	-1.9	96.1	102.3	102.1	101.7
NCGC00015996-10	12	1.9	0.1	0.7	-4.3	10.9	3.8	-16.2
NCGC00016626-04	7.1	1.9	2.4	4.4	7	22.1	-6.5	-0.4
NCGC00016868-12	11.1	1.8	4.4	4.2	6.3	33.3	26.7	10
NCGC00016498-08	12.5	1.2	2.3	-0.1	31.3	59.5	74.4	55.8
NCGC00178213-05	15.9	0.6	7.9	25.5	2.6	37.7	44	-6.9
NCGC00015708-15	12.2	1.9	12.2	4.8	68.6	141.2	91.7	82.8
NCGC00016957-05	-0.5	1.1	3.2	1	20.5	83.7	26	30.7
NCGC00016831-06	17.2	1.1	-0.6	0.3	-11.5	13.4	6.8	-3.3
NCGC00013841-09	18.6	-0.8	15.2	7.9	7.5	111.2	33.5	-19.7
NCGC00178944-03	16.3	-0.1	-0.2	1.2	-9.6	15.4	1.9	-17.8
NCGC00016902-04	12	0.2	-1.1	-0.1	19.9	99.1	15.6	24.3
NCGC00016431-04	-1.7	-0.6	2.8	-0.5	12	12.8	16.4	9.3
NCGC00095107-09	-20.2	1.2	42.6	0.8	5.2	35	25.3	23.6
NCGC00179496-04	26.5	18.2	-0.6	5.1	91.6	90.5	106.9	102.9
NCGC00016561-05	4.1	1	1.4	2	-1.8	9.3	6.3	3.6
NCGC00016636-05	19.4	-1	2.9	-2	11.3	4.4	5.5	-0.5
NCGC00178319-06	42.1	2.7	1	0.4	-1.5	20.8	5.5	-3.4
NCGC00016667-04	14.2	3.9	101.9	7.1	81.6	51.8	66	45.5
NCGC00016640-06	15	5.1	5	8.3	6.7	12.2	5.4	18.9
NCGC00016951-05	5.3	3.1	9.3	-0.7	6.4	26.2	38.2	9.7
NCGC00016692-05	24.2	10.3	21.7	2.1	54.3	93.1	60.6	6.3
NCGC00015496-08	1.8	-0.3	1.9	0.2	15.5	11.1	13.3	10.7
NCGC00159450-04	-2.2	-1	-0.1	1.9	9.4	26	43.8	15.9
NCGC00163736-04	10.4	1.2	-1.2	2.6	27.1	27.9	12.7	-0.7
NCGC00160442-03	54.9	7.4	3.5	-3.9	81.6	94.5	58.1	77.7
NCGC00262912-01	-5.4	0.8	2.8	1.9	13.6	6.2	-2.2	-5
NCGC00095196-06	13	8.6	3.7	3.6	38.8	95.3	56.2	-13
NCGC00015089-17	1.1	0.7	5.9	6.8	6.8	1.8	3	3.2
NCGC00024613-06	-6.3	0.9	0.6	1.6	15.2	34.5	12.3	28.7
NCGC00094574-15	9.4	6.4	0.8	-1.4	6.4	42.7	40.1	-13.4
NCGC00166026-02		2.1	3.8	1.6	8.5	5.7	14.5	7.3
NCGC00093362-05	0.4	1.8	3.3	2.7	17.9	11.5	-13.4	19.3
NCGC00015857-09	-4.5	4.1	3.4	10.3	-0.9	-0.8	10.7	18.1
NCGC00248803-03	10.6	0.4	0.5	-1.4	49.2	37.1	16.7	10.9
NCGC00263538-01	26.1	0.5	17.5	0	58.6	82.9	58.4	64.3
NCGC00024777-04	3.8	1.7	0.2	5.2	23.5	6	35	4.6
NCGC00024494-02	15.4	1.4	-1.9	5.9	22.3	44.4	24.7	25.2
NCGC00160539-02	11.2	0.1	0.7	4	25.3	27.9	28.5	7
NCGC00165825-02	-15.6	-0.9	10.5	5.2	12.3	7	-1.4	-2
NCGC00159462-04	5.9	7.7	0.9	-0.8	19.4	11.9	72.7	33.5
NCGC00160388-04	13	-1.1	3.3	8	10	26.9	37.7	12.5
NCGC00024885-03	17.4	0	7.9	6.2	53.1	47.5	65.7	26.6
NCGC00159510-05	3.8	2.8	3.7	10.2	93.9	124.7	104.2	99.4
NCGC00182082-03		7.6			-2.3	10.6	0.1	8.6
NCGC00181337-03	13.7	2.2	0.3	1.3	38	26.9	10.5	11.3
NCGC00274076-01	30.3	4.5	1	0.9	-10.3	17.9	19.9	-20.6
NCGC00253573-01	19.2	0.6	2.7	9.1	102.5	130.4	95.8	91.8
NCGC00095054-05	20.9	2	2.6	1.4	0.4	29.4	7.5	7.1
NCGC00091519-09	18.5	13.3			15.6	5.8	16.4	12.9
NCGC00091655-05	11.8	0.6	0.7	6.1	7.7	19.1	6.2	-11.9
NCGC00164155-02	-8.2	4.1	1.7	0.7	16.2	12.9	29.4	22.3
NCGC00166226-02	8.1	2.4	0.7	1.1	49.1	12.9	7.9	0.2
NCGC00274081-01	15.5	0.5	-0.3	-0.9	44.5	27	22.2	-1.5
NCGC00166227-02	21.5	2.2	0.4	5.5	-5	31.1	4.8	-23.8
NCGC00253707-01	13.9	0.1	16.6	7.5	25.2	72.4	79.8	29.7
NCGC00016366-04	27.7	0.4	17.4	0.5	17.4	116.8	12.1	32.2
NCGC00253703-01	-1	3.3	4	2.8	20.2	50.6	30.4	41.6
NCGC00262916-01	-7	-0.9	1.1	1.5	50.1	26.2	42.8	15
NCGC00015247-07	3.3	1	3.9	6.5	32.5	68.5	16.6	27.5
NCGC00253762-01	54.5	0.1	5.2	3.6	16.7	28	48.4	9.7
NCGC00253679-01	12.9	13			9.1	5.9	7.7	3.1
NCGC00016557-06	39.2	7.1	1.2	4.1	62.3	97.9	78.7	-47.9
NCGC00344535-01	10.8	0.5	1.4	-0.3	26.5	2.3	0.7	3.1
NCGC00181031-03		0.5	1.7	3.1
NCGC00160519-03	22.6	2.4	3.6	-3.8	-0.8	14.8	3	4.2
NCGC00159325-05	9.9	0.3	74.2	21.1	36.7	118.9	78.2	52.8
NCGC00160275-03	98.5	68.1	1.6	8	101.2	157.8	124	117
NCGC00167488-08	111.3	9.1	0.4	-3.3	101.7	165.7	124.5	119.6
NCGC00160529-06	-9.7	0.6	2.1	6.4	20	30.5	11.7	1.1
NCGC00015410-08	6.6	1.3	3	2.2	0.7	15.8	34.1	-0.8
NCGC00163169-05	28.1	-0.8	8.9	5.3	44.6	122.7	78.3	48.6
NCGC00023037-08	9.9	0.7	1.2	-1.6	-1.5	53.9	1.9	3.1
NCGC00015429-14	-7.6	0	0.3	0.7	-5.1	0.9	4.1	-1.4
NCGC00070736-03	1.7	1.6	1.5	1.1	7.1	49.5	4.9	5
NCGC00092310-06	-7.2	-0.8	0	0	-1.4	46.1	-1.3	-1.5
NCGC00015042-11	23.2	0.8	2.2	5	105.3	144.9	105.2	104
NCGC00263547-01	12.2	2.4	0.6	0.6	15.2	11.9	2.8	2.2
NCGC00178638-02	-0.5	2.1	7.1	2.5	12.4	12.9	-0.3	4.4
NCGC00164568-04	-7.2	9.7	1.4	80.8	102.5	164.5	127	122.4
NCGC00182543-02	-2.4	0.7	-1.4	-2.3	28.8	6.4	-2.2	-1.7
NCGC00094576-05	11.1	0.9	5.1	27.7	103.6	143.8	22	60.6
NCGC00167465-02	29.8	4.1	8.5	6.6	92.9	111.2	82	103
NCGC00025004-04		9.8			26.6	69.7	51.4	55.6
NCGC00262954-01	-9	1	1.8	51.7	91.7	122.5	100.8	108.4
NCGC00018238-09	110.3	77	2.2	-1.2	38.1	40.4	60.4	27
NCGC00178575-05	-9.8	0.1	2.1	2.5	87.6	90.9	58.7	11
NCGC00160663-03	18	20.8	5	4.8	103.7	120.3	13.6	5.4
NCGC00014925-06	106.9	55.8	7.3	-2	67.8	75	86.2	95.8
NCGC00164127-07	66.9	-0.9	4	28.5	104.1	142.1	101.6	84.6
NCGC00241104-02		13.4			31	64.1	66.5	73
NCGC00253655-01	13.5	3	6.1	-1.5	8.5	20.9	-1.4	9.6
NCGC00181767-03	39.4	5.2	1.1	0.1	91.2	96.4	89	97.2
NCGC00164626-02	-6.2	1.8	1.5	2.2	15.6	-1.6	25	2.5
NCGC00024930-03	7.3	4.4	3.3	2.6	-2.6	29.3	7.3	4.2
NCGC00166020-03	3.1	-0.3	1.3	0	12.4	44.6	1.5	23.1
NCGC00262926-01	77.5	0	4.4	20.5	20.8	14.9	16.7	5.1
NCGC00015605-09	12.7	0.7	1.1	-3.9	16.9	32.1	9.7	6.4
NCGC00263575-01	19.9	4.5	6	7.4	18	10.1	32.6	20.8
NCGC00247735-02	23.1	-0.4	5.5	-0.3	-7.1	9.4	4.2	17
NCGC00024633-07		8.5			87.1	91	59.4	84.2
NCGC00183276-01	-9	-0.4	0.8	1.9	30.8	13.1	6.6	-0.2
NCGC00168085-05	103.4	7.6	-1.2	0.5	96.7	110	108.4	102.1
NCGC00017259-07	0.8	2.5	8.2	7.1	23.6	76.9	43.7	8.4
NCGC00024762-04		14.6			55.9	83.4	67.4	67.3
NCGC00024870-06	92.1	0.4	6.1	0.8	18.3	2.9	6.8	0.3
NCGC00025158-02		8.1			-23.8	63.6	-11.9	37.5
NCGC00025216-03	76.6	12.1	14.6	5.1	89	108.6	94.9	88.3
NCGC00015609-09	-27.4	4.8	4.2	4.9	12.9	24.5	19.6	31.1
NCGC00253626-01	-11.8	55.1	3.5	3.2	68.5	131.1	95.5	101.2
NCGC00166022-02	-0.2	3.7	-0.6	4	-10.4	3.5	2.8	13.4
NCGC00025357-04	1.8	-0.4	1.2	-1.4	3.8	0.2	6	-0.2
NCGC00095124-08	-2.7	4.7	-0.5	0.6	-9.3	17.9	6.9	-30.5
NCGC00263455-01	20.5	0.3	21.2	4.5	19.8	26.9	1.8	13.9
NCGC00164569-02	9.6	0.5	0.3	1.9	18	16	0.7	6
NCGC00025303-06	-4.8	3.4	-0.4	2.2	-2.4	9.9	15.3	-8.7
NCGC00262950-01	14.8	0.2	1	5.4	33.5	29.6	67.6	38
NCGC00025355-12	46.2	2.8	11.8	1.4	19.7	23	35.1	-48.2
NCGC00160655-03	46.3	-1.2	1.9	0.6	67.5	43.6	41.2	45.8
NCGC00017112-10	109.2	64.4	0.4	1.5	90.8	108.3	90.5	68
NCGC00183022-01	67.4	1.1	0.7	0.7	14.5	11.7	-2.5	7.4
NCGC00095911-06	18.9	3.8	5.9	2.4	7.8	14	15.5	15.5
NCGC00016789-06	106.7	6.8	0.6	98.1	103	141.1	104.5	101.3
NCGC00023373-03	9.1	4.4	15	2.1	15.6	41	9.4	1.7
NCGC00016532-07	5.7	2.2	1.3	-1.9	-3.2	50.3	28.9	-18.4
NCGC00178830-05	2.7	1.4	2	-0.1	-9.7	18.4	-2.2	-6.9
NCGC00179460-03	13.8	0.3	0	0.4	9.4	11.1	28.3	2.8
NCGC00016570-06	-0.3	0.7	2.7	1.1	-2.8	15.4	18.6	-16.7
NCGC00016572-12	15.6	3.5	4.3	-0.9	3.8	-0.6	17.5	23.4
NCGC00178376-05	10.4	0.7	1.2	6.2	2.6	-1	18.9	21
NCGC00016323-09	12.6	4.5	1	-1.5	0.7	15.5	1.8	6.1
NCGC00016741-09	3	0.7	-1.2	12.3	7.8	6.8	7.5	0.6
NCGC00021575-05	2.6	2.3	5.2	0	-3.4	-0.8	21.2	10.9
NCGC00181134-02	106.1	62.3	14.1	-0.7	98.1	100.4	92	93.8
NCGC00094819-07	16	3.6	6.1	53.9	105	144.9	104.9	79.6
NCGC00016743-08	1.8	1.2	-0.4	2.2	19.1	15.7	2.8	-13
NCGC00016375-09	0.8	0.5	4.8	1.9	17.8	23.4	2.1	-0.6
NCGC00179392-03	14.4	0.9	11.2	-0.3	13.2	70.7	20.1	-22.2
NCGC00016347-07	5	0.7	0.3	0.4	-1.1	8	-2.5	-1.2
NCGC00015204-09	23.1	4.9	-0.1	2.2	-3.1	18.8	1.2	-5.7
NCGC00016735-06	8.2	7	0.4	22.2	4.5	-6.6	7.4	4.3
NCGC00090757-06	89.6	5.3	-1.8	0.9	8.7	8.5	16.5	57.9
NCGC00095051-04	25.1	5.9	2	1.7	-5.4	12.6	5	-9.9
NCGC00263525-01	101	11.6	6.3	1.4	59.4	127.8	95.1	99.4
NCGC00016530-07	11.4	2	1.9	0.5	-9	23.4	1.5	-8.4
NCGC00016767-05	11.6	0.3	6.5	-2.9	4.5	7.8	19.2	2.9
NCGC00179475-03	10.2	0.3	-0.3	-1.7	-22.2	9.4	5.1	-15.5
NCGC00016371-04	12.8	0.4	3.3	0.3	12.3	11.2	11	3.6
NCGC00074024-03	2.7	1.2	1.1	1.6	8.6	-18.1	7.2	19.8
NCGC00263560-01	37.2	3	3.9	0.9	17.7	17.7	13.2	1.5
NCGC00092314-04	54.2	21.5	11.2	2430.4	90.7	96.5	74.9	78.7
NCGC00253649-01	54.1	0.5	2.6	5.9	22.3	17	13.6	3.7
NCGC00162132-03	1.4	6.9	-0.2	6.5	19.5	64.7	20.3	54.2
NCGC00167513-04	3.1	-0.3	2.4	1.5	6.9	-9	-0.1	-4.7
NCGC00253722-01	-7.3	1.1	1.5	0.5	10.2	0.3	0.1	-1.2
NCGC00241108-04	105.6	7.2	9.2	1	56.9	59.2	45.5	21
NCGC00016106-13	99.9	2	0.6	11.6	30.5	22.4	11.4	8.3
NCGC00015542-07	7.7	0.4	24.5	3.4	10.6	13.6	31.8	39.4
NCGC00164492-02	-1.9	0.7	-1.1	2.6	33.3	55	14	10.7
NCGC00189074-03	109.4	1.7	1.4	9.6	96.9	133.2	90.8	43.3
NCGC00178555-02	6.5	2.2	31.7	10.5	27.4	66.3	3.4	18.4
NCGC00164574-06	3.5	1.3	3.9	1.7	83.7	50.4	62.5	78.6
NCGC00159453-05	-23.5	0.8	3.4	0.4	29.8	38.7	-7.5	3
NCGC00181296-02	-6.1	0	1.8	4	4.7	-4.2	1.5	20.4
NCGC00159515-03	-7.8	-0.8	6.9	-0.8	39.4	10.2	4.1	8.8
NCGC00181775-02	108.2	21.6	-0.1	-2	38.4	85	82.7	90.5
NCGC00091888-09	11.4	1.8	0	-1.6	13.1	6	16.5	-21.8
NCGC00160682-02	16.7	0.4	-1	1.8	13	61.3	18.7	5.8
NCGC00253700-01	1.6	1.7	6.8	-0.7	20.5	6.1	2.9	-1.3
NCGC00091313-03	8.8	2.1	-1.1	0.3	2.8	44.1	8.2	-7.5
NCGC00023212-14	-1.6	1.1	4.4	-0.3	-2.9	-1.3	2.2	4.2
NCGC00253735-01	9.7	-1.1	6.7	-0.6	2.9	4.7	5.1	-6.4
NCGC00168348-03		1.9	2.4	3.4	26.2	9.7	31.9	2.7
NCGC00188429-02	5.5	1.9	4	-3.2	9.1	32.2	1.8	19.5
NCGC00167457-02	41.9	0.3	1.6	2.8	3.1	16	26.1	14.5
NCGC00090793-05		7.8	6.8		10.7	19.3	14.8	13.1
NCGC00160440-03	5.6	8.7	1.8	-0.7	44.4	84.5	16.8	20.4
NCGC00166238-02	16.4	0.4	-0.1	-2.2	1	12	6.1	-3.2
NCGC00167547-02	31.2	-0.6	3.2	-2.9	101.6	102.6	99.3	99.8
NCGC00159511-04	7.1	-0.7	2.2	-3	37.8	62.7	50.7	37.6
NCGC00095129-06	32.7	1.6	-0.1	4.8	32.5	54	36.5	-22.6
NCGC00167442-03	19.9	3	2.5	2.3	17.5	29.9	4.1	4.2
NCGC00253693-01	-2.9	0.6	5.1	1.7	15.5	8.2	0.4	-2.3
NCGC00024027-09	-1.8	3.3	2.6	0.1	9.7	18.2	49	4.3
NCGC00166140-02	-5.4	0.2	4.3	6.7	19.8	22	14.3	4.2
NCGC00179424-04	-4.4	3.6	-0.7	-0.3	15.2	22	31.7	31.8
NCGC00179501-03	4.5	2.4	-0.9	-1	44.7	3.2	-1.6	37.1
NCGC00187943-02	108.6	55	3.6	-0.6	101.5	102	99.4	99.5
NCGC00160410-02	-5.5	-0.5	1.1	-1.6	53.4	77.9	41	62.2
NCGC00248333-02	7.2	0.8	4.3	-0.5	4.7	-0.7	-0.3	-23.1
NCGC00160681-03	9.8	0.3	0.1	0	31.6	110.1	16.2	17.7
NCGC00263512-01	-10.1	0.7	0.7	6.1	9.8	24.5	20.6	9
NCGC00160678-03	7.5	2.2	7.5	16.3	94.1	161	90	67.6
NCGC00160452-02	1.3	-0.4	2.3	-0.2	4.2	11.7	7.9	-7.4
NCGC00015416-05	6.4	0	2.2	1.8	10.7	-2.9	5.2	16.3
NCGC00024025-05	15.1	0	4.3	0.2	-8.3	5.6	-1.2	2.8
NCGC00179556-03	-4.7	3.3	1.5	-0.3	12.8	7.8	7.3	1.3
NCGC00023648-04	13	0.6	7.5	-0.7	12.5	6.8	9.7	6
NCGC00142615-08	9.9	0.3	0.1	3.1	25.4	64.8	7.6	44.1
NCGC00072886-03		1.3	1.9	6.4
NCGC00159330-03	19.3	2.7	4.5	1.3	31.5	46.8	16.1	11.1
NCGC00065934-05	24.5	5.2	-0.1	0	23.9	17.7	14.9	7.7
NCGC00167521-02	14.1	5.2	4.2	4.6	11.1	20.6	5.5	16.5
NCGC00262920-01	3	1.2	4.9	4.8	3.1	-4.4	1.5	9.3
NCGC00091225-06	-21.7	1.7	1.2	0.3	20.1	16.9	24.6	9.4
NCGC00016710-05	55	7.8	19.8	10.3	91.6	124.7	94.8	91.3
NCGC00159469-04	-1.8	1.2	7.2	2.3	43.1	41.8	18.8	-1.3
NCGC00018256-06	-4.7	3.2	-1.5	-2.5	9.4	8.9	0.4	-15.5
NCGC00166146-02	46.9	54.3	0.3	32.5	105	145.3	101.2	101.7
NCGC00095156-06	22.2	5.8	3.3	19.6	7.4	-7.6	11.5	26.1
NCGC00022662-05	-13.1	-1.1	2.3	4	29.9	32.2	7.2	10.3
NCGC00165973-02	27.8	0.8	0.7	0.4	4.2	16.7	15.4	2.4
NCGC00015045-09	4.4	3.2	-0.2	36.6	4.2	-2.6	7.6	11.5
NCGC00159407-04	-0.6	0.3	-0.1	2.8	31.8	49.4	15.1	3.1
NCGC00344583-01	107.5	78.2	5.8	2.2	84.7	89.7	79.8	88.9
NCGC00018125-05	23.7	1.1	13	4.8	-8.9	10.8	20.5	-8.7
NCGC00018234-07	-2.9	0.5	-0.4	0.9	26.2	54.6	4.2	20.9
NCGC00179536-02	48.6	1.2	3.9	-1.8	65.6	87.1	67.5	67.8
NCGC00181797-03	15.4	2.4	0.2	2.3	-0.4	5	0	2.6
NCGC00159320-04	6.9	1.1	2.1	2.4	11.3	18.4	-8.2	-4.1
NCGC00166290-03	47.8	3.9	0.8	33.5	103.9	123.6	98.6	78.1
NCGC00181325-02	3.6	0	2.4	-0.8	34.8	12.3	37.8	27.6
NCGC00016799-08	-0.3	6.3	6.4	5.9	22.7	-1.9	7.9	21.9
NCGC00016685-11	6.2	0.6	-4	1.8	-3	-4.9	-1.4	-8.4
NCGC00015506-07	16.1	-0.8	11.8	8.3	12.9	26.9	12.1	5.9
NCGC00021666-04	5.1	2.1	1.2	2.6	11.8	7.8	20.1	-2.1
NCGC00022003-06	-7.9	2.1	15.2	1.7	13.6	18.1	17.6	9.2
NCGC00344547-01	107.5	1.6	1.7	0.1	70.2	85.8	64.1	89
NCGC00016507-05	110.3	0	2.9	79.6	103.8	139.7	103.2	100.3
NCGC00095016-05	108	6.3	22.9	116.9	103.3	139.9	103.6	99.6
NCGC00021123-03	-0.5	7.7	1.5	4.3	6.7	1	2	2.3
NCGC00022248-04	5.6	3	1.4	-1.5	19.8	16.3	28.2	11.7
NCGC00095169-05	12.2	1.9	3.2	2.7	105.2	139	101.8	100.5
NCGC00166138-04	-2.5	4.6	0.1	4.5	64.6	80.6	48.9	9.1
NCGC00018172-09	9.3	6	0.9	4.6	3.8	11.1	5.2	6.3
NCGC00161634-06	2.4	12.4	1.2	2.4	8.9	9.1	-4.8	-21.5
NCGC00024016-03	10.6	0.1	2.8	-1.5	5.5	6.4	7.7	-12.2
NCGC00016523-05	16.4	3.3	0.2	-3.5	-2.6	8.6	4.3	0.8
NCGC00186628-02	-18.1	1.5	4.2	0.9	21.4	-14.2	3.9	30.3
NCGC00164491-02	4.6	0.4	-1.2	1.6	28.3	43.5	22.8	12.6
NCGC00023100-08	-1.5	0.5	6.2	-1.7	19.9	67.8	41.1	28
NCGC00166088-02	61.3	7.2	2.9	1.6	56	84.5	42.5	55.1
NCGC00025212-08	110.8	49.7	2.6	20.1	95	145.2	80.4	90.7
NCGC00160554-02	92.8	-0.5	6.1	27.8	101.5	151.6	126.6	121.1
NCGC00090972-03	8.4	3	0.7	3.4	-5.1	5.8	15.7	-0.4
NCGC00016643-09	1.6	2.9	-0.3	0.5	-2.3	35.5	23.4	-8.2
NCGC00015623-10	-7	0.3	1.3	0.4	-1.6	13.9	0.8	-11.7
NCGC00094916-06	9.6	-0.7	2.1	-2.5	0	3.3	5.3	-3.3
NCGC00167426-03	22.6	-0.5	9.3	-1.8	-2.4	1	5.7	-6
NCGC00182059-03	-25.7	1.3	3.8	4.1	28.7	57.5	25.4	25.8
NCGC00022019-03	36.7	3.8	3	0	47	99.8	85.6	0.4
NCGC00165791-04		-0.3	14.6	4.4
NCGC00188865-03	100	5.9	4.9	-3.2	20.4	69.3	48.8	38.1
NCGC00024452-04	8.1	2.8	-0.1	2.1	14.6	23.4	19.4	3.1
NCGC00178697-04	97.9	11.6	1.8	24	16	21.7	50.8	67.4
NCGC00091285-03		-0.5	0.9	0.8
NCGC00159455-09	65.5	78.2	0.7	-1.2	98.1	101.3	98.7	44.5
NCGC00181129-06	62.2	69.4	-0.7	2.2	100	87.2	70.5	-71.3
NCGC00016959-06	-14.4	12.1	2.8	3	14.5	34.7	22.4	7.5
NCGC00164617-04	101.1	32.2	3.4	1.2	101.6	159.1	122.9	117.6
NCGC00024623-04	-0.9	0.3	-0.9	5.2	-3.7	54.8	21.4	-22.6
NCGC00253737-01	14.4	-0.2	2.4	-2.2	-6.8	5.9	2.6	9
NCGC00185766-04	0.8	0.1	6.9	1.9	43.1	39.7	18.6	5.7
NCGC00159452-03	-2.4	0.6	2.6	5.6	43.6	6.5	4.6	5.4
NCGC00164591-04		11.7	-0.2	2	20	18.3	21.1	33.2
NCGC00162068-06	15	1.3	13.8	2	47.9	80.2	56.9	5.9
NCGC00167468-02	-15.2	14	4.1	0	9.6	7.7	-2.1	0.8
NCGC00167737-02	2.9	1.5	-0.3	1.1	1.5	30.2	8.3	19.4
NCGC00179333-03	19.2	0.4	-0.7	3.8	56.7	54.4	10.8	20
NCGC00253598-01	32.6	1.9	3.4	2.7	-16.6	12.1	-5.7	-18.4
NCGC00274274-01	1.2	1.3	4	10.9	36.1	6.1	17.1	9.2
NCGC00159441-03	107.7	-0.7	-0.3	19	94.2	91.9	83.6	89.6
NCGC00094571-08	12.7	1.7	0.4	-3.7	-15.5	19.5	4.2	12.1
NCGC00274065-01	18.9	1.2	-1	1.2	-1.2	16.7	3.3	-0.8
NCGC00167514-02	66.4	8.1	1.8	2.3	77.9	97.8	64.1	79.1
NCGC00182076-03	7	-0.4	14.2	1.3	7.3	1.5	30.1	-2.8
NCGC00182851-02	-11	1.2	2.6	1.6	13.7	0.2	-1.9	19
NCGC00185744-02	0.1	0.6	2.8	-1.4	17.2	65	20	37.5
NCGC00075916-04	4	0.6	3	1.4	62.9	89.5	96.3	83.5
NCGC00183849-01	10.6	10.4			1	9.3	6.6	-6.2
NCGC00262915-01	10.2	1.2	7.9	3.6	28.3	62.3	55.9	42
NCGC00183857-01	5.5	0	2.4	0.4	5.7	16.6	10.7	8.7
NCGC00159421-03	40.1	3.3	-0.3	-0.1	20.4	22.7	22.6	40.1
NCGC00182850-02	-7.3	-0.8	14.9	-2.3	27.1	18	49.5	10.8
NCGC00095048-06	60.5	1.7	-2.1	3	0.1	10.1	37.9	56.1
NCGC00142624-05	13	2.4	1.3	0.8	-3.9	86.9	42.5	1.7
NCGC00179401-03	-5.3	-0.9	0.5	7	8.6	9.1	2.9	1.7
NCGC00183862-01	1.8	4.6	4.5	0.2	16.6	59	20.1	26.4
NCGC00091612-09	8.7	3.4	0.7	2	25.8	14.9	2.1	-21.5
NCGC00018213-06	23.8	1.3	0.2	0.3	37	24.3	101.4	22.6
NCGC00166217-02	6.9	11.4			8.3	6.8	12.1	8.2
NCGC00093976-08	97.9	94.8	0.8	1	95.2	128.2	97.1	97.1
NCGC00167817-02	12.6	0.2	85.3	3.9	49.7	109.2	87	84.6
NCGC00274276-01	21.3	2.6	3.3	-2	14.6	40.4	25.8	38.3
NCGC00263519-01	5.4	0.4	1.4	0.3	93.7	37.9	5.3	96
NCGC00164581-02	4.3	0.4	-0.9	2.6	47.7	56.7	5.1	26.6
NCGC00179276-04	9.2	2.2	0.6	-2.7	7.1	15.1	26.1	-8.2
NCGC00166415-03	8	1.5	2.7	-1.7	29.6	31	42	19.7
NCGC00262598-02	44.4	21.5	13.1	-2.8	51.9	81.7	8.9	65.7
NCGC00167464-02	8.4	-0.1	2.2	-1	5.5	54.1	2.1	-0.2
NCGC00179308-04	-2.2	2.7	0.7	9.8	-7.2	39.6	15.3	-9.2
NCGC00185769-01	10.2	1.5	0.9	1.9	21.3	31.5	15	7.4
NCGC00271513-02	4.6	0.3	2.3	-2.9	61.6	12.5	31.3	1
NCGC00167532-02	-9	0	7.2	1.4	8.7	6	10.1	42.9
NCGC00185774-02	3.7	1.1	3.7	2	28.5	38	13.4	12.1
NCGC00182054-03	7	1.6	0.9	-1.4	28.3	69.6	39.1	25.5
NCGC00015893-06	-10	2.8	2.8	3.9	27.3	29.8	29.9	14.6
NCGC00166397-04	29.2	1.2	10.9	4.6	39	84.8	33.2	6.7
NCGC00165865-02	111.8	27.1	3.4	51.4	101	157.7	123.5	116.6
NCGC00274061-01	28.3	1.5	-0.7	-1.5	-12	17.9	20.1	-21.1
NCGC00183843-01	-4.7	-0.3	1.1	1	8.7	15.7	-2.5	1.2
NCGC00164555-03	61.4	1.2	2.2	1.5	79.5	92.4	29.2	90.3
NCGC00163127-04	45.4	1.9	2.8	-0.5	78.6	70.9	52.1	61.5
NCGC00183024-01	25.9	51	2.8	3.5	93.3	119.7	112.6	112.9
NCGC00164603-04	102.2	11.9	1	6.1	101.8	164.3	127.7	122.1
NCGC00249894-01	-13	3.6	-0.5	5.2	-2.5	7	3.9	-22.5
NCGC00179456-04	10.2	2.7	4.6	-0.5	22.9	17.3	13.9	2.7
NCGC00183015-01	-9.2	24.3	1.1	13.6	95.7	141.1	108.9	95.2
NCGC00090774-05	110	13.9	0.6	2.9	95.3	147.5	119.7	113.5
NCGC00344543-01	74.2	79.4	2.5	-0.8	76.2	91.6	96.9	98.7
NCGC00179367-03	-13.9	3	3.5	3.2	4.7	15.8	11.2	13.4
NCGC00167421-02	8.2	-0.4	5.1	0	9.5	5.5	5.5	-0.3
NCGC00167455-02	-0.1	-0.2	6.4	2.3	27.7	47.6	14	4.3
NCGC00274273-01	8.5	0.1	11.2	1	-2.9	6.4	13.4	2
NCGC00249921-01	109.3	3.9	-0.7	4.1	104.7	143	104.3	102.1
NCGC00167466-02	56.7	11.8	1.5	-0.1	13.1	115.9	11.1	19.2
NCGC00181765-01	-18.3	0.3	4.8	21.5	95.8	150	123.7	117.1
NCGC00179526-03	-9.4	-0.7	7.6	-4.3	10.2	39.3	57.4	30.1
NCGC00183868-02	11.7	-0.1	4.4	-0.5	16.6	32.4	43.2	18.7
NCGC00167474-04	5.3	0.8	2	-1.6	43.7	16.8	1.8	0.1
NCGC00093926-05	22.2	1.3	0.6	2.7	20.4	25.3	59.6	66.4
NCGC00164634-02	11.5	0.8	9	1.6	14.2	57.8	6.1	5.2
NCGC00182037-01	7.4	-0.2	1.1	0.3	11.4	12	2.4	-6.4
NCGC00160514-02	66.9	-0.4	2.2	2.2	82.7	119.8	94.2	118.3
NCGC00181000-02	-5	-0.1	0.9	2.8	16.2	6.3	4.4	-5.7
NCGC00167435-03	9.9	2.3	1.7	-3.9	52.4	65.8	56.2	9.8
NCGC00016804-02	13.5	-0.5	0.3	0.7	45.7	54.2	81.8	79.4
NCGC00165856-03	102.1	4.5	-0.5	3	79.1	106.9	32.5	42.4
NCGC00263564-01	41.6	7.5	-1.8	1.1	28	30.7	8.9	-1.3
NCGC00167500-02	3.9	-0.4	2.8	-2.9	25.3	70.7	59.4	62.2
NCGC00015754-16	6.9	2.1	7.4	-1.4	-7.4	18.3	16.9	-6.4
NCGC00263533-01	11.3	1.8	1.5	1.1	13.7	95.2	21.9	17.5
NCGC00179435-06	9.8	1.1	2.9	-0.1	7.1	20.6	17.2	-4
NCGC00270540-02	1.7	-1	5.4	0	2.4	-1.7	4.9	0.5
NCGC00179542-03	-15	1.3	3.9	0.6	14.9	24.2	26.1	15.9
NCGC00016239-04	3.4	0.8	3.2	-3.3	2.8	1.5	6	-1.8
NCGC00167525-02	5	6	-1	9.1	98.1	126	98.6	91.1
NCGC00094851-05	-1.8	-1.3	-0.4	0	-13.3	27.5	-4.3	-16.4
NCGC00016892-04	9.1	2.4	8.1	2	-0.4	15	5	6.1
NCGC00262579-02	7.7	1	1.9	-1.2	34.7	9.5	4.7	-8.3
NCGC00181130-02	0.6	1.8	8.1	5.3	10.4	23.6	36.8	30.6
NCGC00095133-06	-2.2	2.8	0.7	0.6	37.7	15.5	7.2	-5.9
NCGC00164622-02	-5.2	0.9	3.8	1.6	12.6	13	11.9	5.4
NCGC00167440-02	4.9	0.8	7.6	0.2	16.8	81.4	12.9	-3.5
NCGC00163507-03	100.7	4.2	15.7	1.6	99	88.6	98.4	99.7
NCGC00164593-02	-8	-0.9	2.1	2.4	12.9	4.9	2.7	1.3
NCGC00181340-02	-8.2	-0.1	6.5	-0.2	3.3	2.3	-1.2	-3
NCGC00179295-03	-0.8	-0.3	19.8	1.4	20.6	57	13.1	26
NCGC00016878-04	-7	0.5	0.5	8.6	2.7	24	11.9	8.9
NCGC00159319-04	5.6	0.4	-1.2	2.1	31	44.2	19.6	12.1
NCGC00164595-02	11.6	5.1	-1.5	1.9	24.5	27.3	14.1	10.7
NCGC00181002-04	99.6	35.9	0.2	20.5	105.3	145.3	104.7	102.9
NCGC00164553-02	103.6	30.8	0.2	0.3	52.9	59.6	80.9	82.1
NCGC00183095-01	2.7	-0.8	-0.5	3.4	58.1	72	59.6	70
NCGC00185741-02	12.4	3	-0.1	-0.9	27.1	23.1	4.9	31.3
NCGC00179364-03	-21.1	1.1	6.2	-2.6	27.9	15.5	50.9	1.3
NCGC00179408-03		1.9	1.7	2
NCGC00164597-02	-2.1	0.3	31	3.3	8.1	-7.7	3.1	-6.7
NCGC00182047-03	105.9	2.3	-0.4	-2	19.4	17.2	43.1	52.6
NCGC00095188-05	-9.6	1.1	1.2	-0.9	12.2	5.1	7.7	20.6
NCGC00095192-05	110.9	5.8	114.7	53.2	101.6	158.7	124.8	117.8
NCGC00167467-03	4.6	-1.2	0.6	13.2	0.4	6.9	5.7	-2.3
NCGC00179380-04	8.2	3.1	1.4	8.3	9.1	2.7	26.1	22.6
NCGC00159459-04	79.8	28.6	2.3	0.3	53.7	100	88.1	102
NCGC00164624-02	100.3	79.6	5.9	2.8	90.7	139.5	88.3	96.2
NCGC00181008-02		8.5	0.9		18.3	4.4	20.6	15.9
NCGC00167434-02	-3	3	1.8	3.6	23.4	38.3	13.5	12.9
NCGC00167438-02	10.7	-1.3	4.1	-2.4	-6.9	13.2	22.7	1.3
NCGC00182070-03	9.5	9.8	0.5	2.4	7.8	62.4	8.3	1.9
NCGC00167524-02	6.8	0.5	-2.8	11.9	63.3	120.9	20.6	56.2
NCGC00167489-03	87.4	3.9	11.9	8.6	21.8	87.5	72.9	53.9
NCGC00159553-02	19.7	1.2	3.5	1	11.5	1.4	6.1	17.9
NCGC00164530-03	-11.8	0.9	-0.7	-0.3	24.3	38	-8.7	12.5
NCGC00253725-01	25.4	4.2	6.2	21.1	12.8	61.9	44.6	23.5
NCGC00164493-02	103.4	78.1	-0.2	15.1	7	14.2	51.9	68
NCGC00164515-02	-3	1.4	4.8	0.9	15	15.1	-17.9	15.3
NCGC00015844-10	-565.9	0.1	-1.6	116.7	100.6	141.9	94.6	99.2
NCGC00159349-05	1.3	2.2	1.2	4.1	-16.3	4.3	2.9	-4.6
NCGC00166256-02	22.1	9.9	0.5	-2.6	6	4	1.4	-0.2
NCGC00160546-02	14.4	0.5	5.1	1.7	4.7	29.5	35.4	12.2
NCGC00166000-04	1.5	-1.5	9.8	-3.4	0.4	7.5	6.5	1.3
NCGC00016569-09	25.3	0.7	-1	0.1	-6	2.1	0.9	-0.4
NCGC00168774-02	13.1	1.4	3.2	0	-16	-5.4	10.9	-9.8
NCGC00182550-02	-3.6	2.8	16.9	6.3	15.9	45.3	18.1	3.8
NCGC00167507-04	109.8	31.2	3.3	2.8	100.4	156.8	116.8	117.3
NCGC00016003-10	5	7.5	12.4	5	18.6	67.1	46.9	2.1
NCGC00094852-03	5.6	-0.2	1.4	0.6	7.4	26	36.7	24.1
NCGC00168759-05	4.5	4.8	1	2.6	-10.7	2.3	24.3	8.8
NCGC00167845-02	-0.1	1.9	1	-0.3	17.7	38.4	0.6	11.5
NCGC00015519-11	37.7	1.1	-0.9	1.3	26.3	79.9	21.8	48.1
NCGC00248905-02	-10.2	-0.8	5.4	7.7	57	17.2	8.8	5.2
NCGC00183858-01	24	0.2	2.4	11.2	101.9	162.6	126.5	108.3
NCGC00023230-10	5.2	3.5	4.4	-0.1	23.6	90.4	46.2	55.6
NCGC00167491-04	18.3	2	3.6	9.2	5.8	-9.1	2.7	13.6
NCGC00013095-10	12.4	3	1.5	0.3	-2.2	13.7	15.1	19.4
NCGC00241097-03	11	1.7	14.8	11.5	10.1	38.5	93.9	75.1
NCGC00181103-02	19.1	1.5	2.8	21.3	57.7	107.2	84.8	54.2
NCGC00253740-01	-1.1	0.6	-0.1	0.2	17.8	3.1	2.9	2.1
NCGC00090974-06		-0.2	3.6	0.4
NCGC00090781-05		3.1	0.6	-0.4	16.8	-4.6	32	7.3
NCGC00186658-01	10.3	1.6	-0.9	3.1	12.9	100.4	4.3	23.7
NCGC00015529-15	2.5	1.7	-0.6	0.1	28.2	22.7	3.8	14.6
NCGC00164589-02	18	0.8	7	1.8	8.5	26.5	9.7	-2.8
NCGC00094854-07	21	1.1	0.7	0.8	13.5	37	16.4	4
NCGC00246967-02	1.1	1	-0.9	3.6	18.2	36.7	-9.2	33.8
NCGC00091297-05	-4.4	2	-0.8	1.1	40.7	59.6	12.9	16.3
NCGC00160370-02	15.9	0.6	0.2	0.5	2.9	27.7	17	-1
NCGC00043225-04	15.4	6	2.7	1.3	25.7	25.8	7.7	6.9
NCGC00181040-02	8.2	0.5	1.1	0.7	29.3	13.4	9.4	7.5
NCGC00016032-11	24.2	0	-1	0.5	7.4	29.9	14.7	7.3
NCGC00164533-02	20.2	2.9	0.7	2.1	13.4	54.5	3.4	-3.5
NCGC00263559-01	22.1	1.5	2.9	2	12.4	17.6	10.6	0.5
NCGC00164489-04	16.7	2.2	-0.3	2.1	12.6	92.2	19.8	25.2
NCGC00164534-02	28	2	-0.9	-0.7	5.3	13.1	10.1	-1.3
NCGC00263461-01	7.9	-0.5	0.8	2.6	5.5	22.6	2.2	5.3
NCGC00016551-04	6.5	0.2	4.2	4	27.4	42.3	16.8	5.8
NCGC00165924-04	18.5	0.6	1.1	0.1	44.7	16	3.3	4.6
NCGC00073457-04	-3.9	0.1	1	1.6	24.8	25.7	11	10.4
NCGC00096119-02	30	3.1	-0.1	0.9	6.9	15.5	13.1	7.2
NCGC00160563-02	-10.2	2.2	1.9	1.2	12.8	16.2	1.4	8.1
NCGC00015316-05	2.2	-0.1	-0.6	2.8	47.1	65.3	14	12.9
NCGC00160416-02	62	1.3	-0.6	-1.4	68.1	90.6	62.9	74.8
NCGC00024609-02	-5	0.9	5.7	4.4	17.1	31.5	6.5	8.6
NCGC00090764-04	5.3	0.5	-1.5	1.7	75.8	32.1	18	73.2
NCGC00159324-04	1.3	-0.1	-0.7	1.9	37.4	50.1	12.7	13.9
NCGC00167441-02	2.9	0.9	0	2.6	49	51.7	20.3	20.4
NCGC00263447-01	25.2	1	0.6	0.4	12	19.2	14.3	4.9
NCGC00091396-05	25.2	0.8	-1.6	-0.3	19.4	20.4	2.8	12.7
NCGC00160445-02	19.3	1	0.8	2	15.2	20.5	10.3	6.9
NCGC00181780-01	-14.7	3	0	4	105.3	120.6	22	95.1
NCGC00159400-07	10.8	1	-0.3	1.4	19.6	23.4	8.2	5.5
NCGC00160439-02	-6.7	0.7	10.4	2	26.8	6.3	37.9	15.1
NCGC00263474-01	10.2	0.2	-0.9	1.9	41.7	82.6	24.7	58.2
NCGC00159430-04	0.9	1.5	-0.5	7.6	11.6	18.4	17.5	2.7
NCGC00015054-12	19	2.2	32.7	13	32.3	22.5	17.6	9
NCGC00164629-02	4.3	2.4	0.3	0.4	8.4	33.7	2.7	21.3
NCGC00015156-15	-0.9	0.7	2.7	1.3	35	18.3	13.2	24.5
NCGC00164513-02	10.4	0.4	-1.2	7	26.5	74.5	10	9.5
NCGC00094689-06	0.8	1.9	1.4	2.2	34.5	44.8	-1.2	26.5
NCGC00164556-02	11.9	1.4	2.3	1.2	18	17.3	19	8.7
NCGC00181011-02	6.9	-0.5	1.1	2.4	26.3	102.8	60.8	73.2
NCGC00016598-02	2.3	2.1	29	4.2	8.9	19.4	33.4	4.5
NCGC00159422-04	17.7	0.7	1.1	-0.6	24.4	100.6	10.5	13.6
NCGC00189077-01	2.1	2.5	2.4	2.7	13.5	19.6	8.7	10.2
NCGC00248704-02	23.9	3.7	-0.3	1.8	38	92.3	5.7	11.6
NCGC00263468-01	16.2	0.2	-0.6	-0.4	31.4	38.4	12.7	7.8
NCGC00015408-03	12.9	1.4	1.1	0.8	10.7	20.5	4.5	3.3
NCGC00095158-04	-7.5	3.5	3.5	4.1	21.4	37.7	13.3	5.9
NCGC00091886-04	18.4	6.8	1.5	2.5	16.6	14.9	2.9	-0.2
NCGC00042134-04	3.3	1	0.3	3.1	27.2	27.3	26.6	2.1
NCGC00090730-03	-4.3	0.6	2.4	-0.1	31.6	18.1	11.8	11.1
NCGC00166245-04	-20.5	164	24	11.8	94.3	106.1	104.2	100.6
NCGC00167523-03	19.9	0.4	3.9	1.7	39.2	30.4	19.9	5.8
NCGC00164480-02	7.8	-0.2	2.2	3.1	19.8	33.9	23.5	4.7
NCGC00091258-05	104.4	45.6	4.4	0.7	102.5	111.7	108.9	103.7
NCGC00018099-09	11.3	0.8	5.8	-0.3	16.1	38.2	14.9	5.7
NCGC00179573-03	4	0.5	-0.9	-2	18.6	37.4	10	17.8
NCGC00023643-15	21.8	2.2	-0.7	0.3	22.5	37.9	13	4
NCGC00164503-02	103.4	10.8	-0.9	34.8	105.2	121.3	32.6	101.1
NCGC00182025-01	5.3	0.5	0.3	0.6	31.9	26.1	21.7	11.3
NCGC00164502-02	28.8	4.5	-0.2	1.6	27.9	89.2	6.7	20.9
NCGC00159491-04	29	1.8	11	1.8	39.2	60.8	17.1	5.9
NCGC00016666-06	9.2	1.3	-1.1	3.6	28.3	36.7	17.1	21.4
NCGC00159336-03	-3.3	0.6	-0.7	0.4	15.6	8.1	-13.6	3.5
NCGC00263577-01	6.1	-0.2	-1	0.5	69.8	76.8	13.1	64.1
NCGC00025283-02	0.2	1.2	7.3	1.1	44.3	32.3	-7.4	10.4
NCGC00247710-02	45.4	3	8.8	1.7	36.7	33.8	18.3	16.6
NCGC00179580-04	-1.9	1.3	2.4	1.6	41.6	33.7	-4.4	15.3
NCGC00182707-03	32.4	1.5	13.1	1.2	63.2	25.9	0.8	77.4
NCGC00094087-05	21.4	3	-1.1	2.6	12.5	24.4	0.3	1
NCGC00160493-02	34.3	1.5	-0.9	1.1	12.8	25.6	23.3	4.8
NCGC00165883-04	11.6	2.9	0.5	0	26.7	29.8	18.7	15.1
NCGC00160424-02	-6.3	0.1	10.2	2.3	64.8	69.8	40.8	45.2
NCGC00164544-02	21.9	2.6	-0.2	0.1	39.2	85.4	21.7	25.3
NCGC00093802-06	8	3.7	0.9	2.1	14.5	113.2	4	23.5
NCGC00016089-06	21.4	2.1	0.3	4	18.3	49.7	22.9	10.8
NCGC00169964-05	103.7	28.9	-0.6	0	71	84.2	87.7	89.9
NCGC00179445-03	4.8	4.5	2.6	3.1	44.9	64.2	16.8	18
NCGC00163754-04	-6.8	0.5	-1.7	1.9	20.4	8.1	-14.4	13.9
NCGC00164546-02	-9.8	0.5	-1	2.6	66.4	45.4	13.4	31.3
NCGC00182034-01	19.6	2.6	5.4	2	10.8	55	0.8	12.5
NCGC00167534-02	3.2	1.2	1.7	4.2	34.4	43.9	9.5	15.6
NCGC00178579-04	-9.7	0.4	25.7	3	31.1	21.1	23.7	37.1
NCGC00164525-02	103.7	1	-0.5	39.1	104.6	119.5	109.3	104.1
NCGC00164584-03	4.4	1	44	2.6	18.9	60.8	18.5	13.9
NCGC00167437-02	27	2.4	5.1	0.6	12.6	11.2	4	2.6
NCGC00164526-02	11.1	-0.5	32.4	8.2	15.7	26.1	33.3	7.6
NCGC00164582-02	17.9	0.3	-1.1	0.3	42.5	78.1	14.6	45.6
NCGC00182551-01	7.6	1.1	4.6	1.6	25.6	32.4	4.6	9.1
NCGC00159387-03	6.6	2	-1	5.2	105.1	122.3	-0.3	40
NCGC00182710-02	-1	3.1	2.6	0.4	45.5	17.3	8.9	4.3
NCGC00164601-02	17.8	0.4	0.7	-1.4	57.7	54.5	13.6	66.4
NCGC00177986-02	25.6	3.6	0.1	3.5	9.6	8.7	7.7	-4.6
NCGC00015252-12	43.3	3.3	0.2	11.9	55	117	76.2	89.8
NCGC00164632-02	-4.6	7.4	-0.2	4.4	89.7	109.1	16.7	87.4
NCGC00181290-01	1.9	2.5	-2.3	3.3	65.4	118.1	8	52
NCGC00164583-02	17.2	0.8	0.1	2.6	6.1	13.8	15.1	2.3
NCGC00159397-03	1.2	0.4	0.4	0.8	39.5	32.4	11.6	17.9
NCGC00164577-02	-18.8	0.9	3.1	3.3	37.5	30.7	-7.4	6.6
NCGC00242597-01	21.8	1.1	-0.4	1.4	19.7	15.6	8.5	8
NCGC00179685-03	13.8	0.8	-0.5	3.3	42.4	43.7	12	19.3
NCGC00179273-03	39.2	6.3	2.5	2	47	17.2	35.7	41.1
NCGC00092299-02	4	1.2	4.3	4.2	30.9	4.7	4.9	25.1
NCGC00164561-02	11.6	0.9	-1	3.1	35.5	19.9	11.6	7
NCGC00164558-02	36.7	2.7	28.7	5.3	10.9	18.4	25.6	-3.7
NCGC00092362-02	35.4	2.3	20.2	5.5	36.3	46.5	28.5	26.1
NCGC00181301-01	2.1	0.1	6.2	2.8	35.7	80.4	48.4	54.1
NCGC00159423-03	23.9	0.3	1.6	2.3	12.9	10.7	17.2	5.8
NCGC00167509-02	23.5	0.7	3.3	1.7	41	5.1	5.5	59.9
NCGC00164487-02	20.8	0.9	1.3	4.2	40.3	51.1	22	13.4
NCGC00179240-04	9.6	0.4	-0.8	1.1	47.9	37.6	34	32.8
NCGC00181109-03	17.8	-0.1	-0.4	1.3	17.3	4.5	1.4	-16.7
NCGC00013130-04	-0.3	2.4	8.1	32.3	94.2	144.3	64	54.4
NCGC00015080-08	-7.8	0.5	3.3	2.8	15.8	12	12.1	-3.8
NCGC00015099-11	1.3	0.1	4	1.4	13.9	27.3	34.3	-2.1
NCGC00015155-11	32.8	0.1	4.8	4.3	101.6	134	120	99.9
NCGC00015202-08	0.3	-1	0.5	21.1	18.1	5.9	44.9	0.1
NCGC00015227-08	2.4	0.3	81.7	5.7	13.3	35.9	44.3	10.2
NCGC00015245-10	7	-0.5	0.3	0.5	15.8	7.4	-0.4	3.7
NCGC00015256-12	27.5	1.4	11.2	6.3	18.9	31.4	19.9	-2.4
NCGC00015426-09	10.3	-0.9	5.4	2.9	13.3	14	6.1	4.7
NCGC00015444-07	42.2	7.9	5.4	1.4	49.2	78.1	79.1	67.3
NCGC00015451-05	-7.5	2.4	1.9	-1.1	10.3	1.7	18.8	20.6
NCGC00015455-10	62.9	35.8	5.2	5.3	95.6	139.3	109.6	113
NCGC00015560-12	-4.8	5.9	6.8	2.3	11.5	33.2	17.5	14.1
NCGC00015580-13	-3.1	1.3	8.9	5.2	10.3	38.1	15.7	10.7
NCGC00015590-06	17.6	3.8	1.8	2.6	8.9	23.8	5.6	6
NCGC00015619-13	39.2	1.8	14.3	14.3	97.2	94	98.8	94.1
NCGC00015656-12	27.2	0.3	43.4	3.1	11.7	76	20.5	6.5
NCGC00015716-09	19.9	-0.2	43.4	1.6	13.5	24.3	16.9	4.4
NCGC00015772-12	-2.9	-0.3	6.1	2.5	4.6	0.4	0.4	14.4
NCGC00015817-14	30.3	0	7.9	5.7	28.8	110.2	76.9	28.6
NCGC00015818-14	2.9	-0.4	3.6	0.4	16.8	24.4	-10.9	7.7
NCGC00015862-07	-21.1	10.5	3.2	-0.1	10.7	4.7	-1	10.7
NCGC00015874-05	97.1	3.9	84.6	8.5	98.7	146.7	113	109.2
NCGC00015884-13	-2	0.2	1.6	1.5	9.7	14.9	5.7	-1.8
NCGC00015924-12	-10.6	-0.1	1.6	0.1	13.6	-14.3	0.4	14.7
NCGC00015971-05	-12.6	1.4	2.1	3.2	38.1	-4	3.4	14
NCGC00016059-13	102.8	22.9	6	12.4	101.4	164.7	124.5	119.6
NCGC00016065-11	7.1	0.5	2.4	3.1	34.5	18.2	14.3	11.6
NCGC00016270-09	-13.9	1	4.1	1.9	47.5	66.7	49.9	68.9
NCGC00016513-05	0.3	0.9	2.7	4.1	13.8	5.1	9.2	12.1
NCGC00016590-06	-11.4	0.1	10.7	-0.3	20.2	14	51	31.5
NCGC00016634-04	12.5	1.4	34.4	11.1	24.9	109.7	55.9	50.2
NCGC00016697-04	8.8	1.1	1	0	12.1	1.8	19.3	14.1
NCGC00016801-05	1	0.3	3.7	8.6	13.1	-2.8	13.8	17.1
NCGC00016825-06	3.4	1	2.8	0.1	52.6	56.1	53.7	54
NCGC00016916-11	-4.6	0.1	1.6	4.3	8.2	7.2	4.5	13.9
NCGC00016960-07	13.7	1	59.1	2.3	8.2	17.1	2.4	34.1
NCGC00016961-06	69.9	2.2	1.1	1.4	99	144	97.1	96.3
NCGC00016991-05	9.4	5.7	4.4	1.9	90.1	36	74.2	47.8
NCGC00017366-08	-3.5	0.2	3.5	5.1	13.3	13.8	45.7	20.2
NCGC00018143-05	8.4	0.9	3.3	1.5	4.6	11.7	36.2	38
NCGC00018271-07	38.7	3.7	33	13.9	88.2	148.5	111	102.2
NCGC00018302-07	-9.9	-0.1	2.5	0.9	12.7	-6.6	-0.5	13.9
NCGC00021146-09	79.1	0.6	2.5	4.8	16.9	19.5	52.6	19.4
NCGC00021147-11	4	1.1	23	3.8	21.3	32.2	22.7	7.4
NCGC00021925-03	7.1	1.2	2	1.2	4.7	-9.3	-4.6	6.6
NCGC00023193-06	0.2	3.8	5.4	2.8	19.6	34.9	8.4	21.8
NCGC00023509-13	95.5	13.1	6.6	25	47.1	113.1	71.6	74.5
NCGC00024309-17	-3.8	0.5	2.4	4.1	32.3	47.4	32.9	17
NCGC00024357-07	-4.7	0.5	2	2.4	13.5	4.3	-0.5	1
NCGC00024379-16	110.5	12.4	13.4	2.4	97	115	84.8	82.1
NCGC00024504-09	6.5	1.5	-0.3	-1.9	11.6	11.2	-0.4	3.9
NCGC00024512-07	-16	14.5	2	-1	9.6	-10	20.5	-2
NCGC00024665-10	61.8	61.9	30.7	19.2	102.4	162.8	127	122
NCGC00024778-02	41	1.7	19.5	7.5	50.3	85.7	95.4	82.8
NCGC00024809-07	1.9	0.7	9.8	1.5	19.4	20.9	26.4	6.6
NCGC00025014-03	109.4	9.4	0.1	0.5	101.6	165.3	124.5	120
NCGC00025098-02	-2.8	4	3.9	-1.4	24.2	24	30.3	15.8
NCGC00025125-18	105.8	77.5	5.8	2.8	63.9	74.7	89.8	99.1
NCGC00025187-02	48.2	6.5	16.2	20	97.9	155	125.7	103.5
NCGC00025200-02	1.9	5.8	13.3	4.8	13.4	58.6	50.5	9.2
NCGC00025236-02	3.7	0.8	3.2	0.5	19.6	17.1	13.7	-5.6
NCGC00025262-02	2.9	13	7.5	13.3	22.4	66.7	53.9	20.6
NCGC00025295-02	-1.2	0	3	6.7	12.6	16.1	15.8	4.3
NCGC00025302-02	0.6	2.2	1.8	3.7	59.8	69.7	69.7	63.4
NCGC00068236-07	-11.1	2.5	0.1	-0.1	10	43.7	25.9	6.2
NCGC00090770-09	54.6	0.6	2.3	0.6	34.2	18.4	14.8	17.6
NCGC00090782-06	67.1	2.3	4	7.9	100.5	157.6	123.9	117.2
NCGC00091062-09	9.2	3.9	2.1	3.1	6.7	-11.9	5.5	2.6
NCGC00091585-05	79.5	0.7	1.5	1	56.9	28.2	43.8	51.7
NCGC00092300-02	6.7	0.1	2.4	1.7	70.9	41	42.9	96.6
NCGC00092315-02	-3.7	23.3	7.3	-0.5	19.5	25	1.1	7.3
NCGC00092328-02	53.9	-0.5	2.5	-1.3	14.1	9.9	18.8	5.1
NCGC00092334-02	-2.5	1.2	10.7	7.6	12.1	7.6	7.5	-4.9
NCGC00092366-03	-5.6	0.6	4.6	-0.7	15.4	14.6	34	47.7
NCGC00093350-05	-5.5	0.4	4.1	0.5	18.8	3.4	-0.9	-2
NCGC00159337-04	-16	3.6	19.6	21	49.4	114.2	87.9	86.5
NCGC00159391-03	14.1	4.7	3.7	6.8	3.4	84.5	-8.8	22.6
NCGC00159429-03	-3.6	1.2	3.9	1.9	12.3	2.1	4.6	13.5
NCGC00159449-04	4.3	7.2	15.8	9.6	6.6	5.1	1	6.7
NCGC00159521-04	11.7	1	1.8	1.2	17.2	32.9	16.4	14.2
NCGC00159544-03	9.7	2.3	-2.9	6	101.3	146.5	113.4	78.6
NCGC00160396-04	17.3	1.2	1.1	1.7	70.3	97.1	69.3	100.6
NCGC00160397-04	-11.3	0.6	4	-1.2	4.6	-12.5	-5.6	20.3
NCGC00160398-05	-11.5	0.3	3.6	5.2	18.3	36.9	30.6	4.1
NCGC00160515-02	-3.2	-0.6	0.7	0	19.3	15.5	18.9	1.5
NCGC00160527-03	5.1	2.5	1.7	4.9	24	44.8	46.1	71.6
NCGC00160555-02	-5	1.8	3.2	1	4.8	25.2	29.8	79.6
NCGC00160556-02	108.7	6.2	0.5	29.8	102.1	161.3	127.6	122.2
NCGC00160622-04	6.7	-1.3	5.5	1.6	8.9	9.1	14.3	12.5
NCGC00160640-03	2.4	4	2.3	0.5	12.1	-7.5	26.5	13.7
NCGC00160641-01	6.8	3.4	3	1.6	32.7	77.5	50.3	65.8
NCGC00160665-02	79.4	12.8	2.6	1.5	100.8	157.8	3	11.6
NCGC00160677-02	11.1	1.6	7.3	5.5	13.7	9.7	21.4	20.5
NCGC00161399-03	20.6	8.3	-0.8	4.1	69.8	87.9	83.5	74.1
NCGC00161414-03	23.5	1.6	13.7	-0.1	43.6	51.8	57.8	24.6
NCGC00161419-05	60.1	71.7	4	2.9	75.2	142	94.9	104.9
NCGC00161420-06	67.6	14.4	6.2	20.1	100.9	157.7	124.1	116.8
NCGC00161422-04	-4.5	11.6	13.4	6.3	80.3	108.4	92.1	65.6
NCGC00161621-03	108.5	64.7	6.3	9.8	95	146.3	122.4	100.5
NCGC00163150-07	13.7	1.4	3.8	2.2	13.5	16.9	24.9	3.7
NCGC00163157-05	16.9	3.5	15.2	12.7	9.3	31.7	56.1	51
NCGC00163168-03	-7.1	1.4	3.7	5.2	37.1	48	36.4	9.9
NCGC00163298-02	2.7	3.3	4.8	-3.2	13.6	16.8	0.8	15.3
NCGC00163319-03	-2.6	3.8	2.1	4	8.6	73.2	1.7	-3
NCGC00163468-05	108.4	26.8	2	1.2	99.6	161.8	120.9	113.8
NCGC00164539-02	39.5	1.1	63.8	8.5	68.1	109.6	70	64.1
NCGC00164542-02	9.5	1.2	2.2	2	14.6	17.8	1.3	6.9
NCGC00164543-02	-1.5	8.4	2.4	2.3	101.6	164.6	120.3	116.9
NCGC00164548-02	-6.5	0.8	0.3	-0.3	16.4	-3.4	3.9	10.6
NCGC00164551-02	-9.3	-0.3	6.5	0.8	15.5	24.1	15.4	-2.2
NCGC00164567-02	25.8	10.9	5.5	9	100.1	131.2	90.8	93.2
NCGC00164576-04	2	2	4.1	1.5	76.3	96.8	47.9	78.9
NCGC00164578-02	-18.4	10.8	6.3	0.5	14.4	14.2	84.9	27.3
NCGC00164586-02	0.6	0.7	4.2	3.5	39.7	22.9	39.7	26.9
NCGC00164590-02	3.4	3	2.9	3.8	6.4	10.5	27.4	2.2
NCGC00164605-02	-1.1	0.7	1.8	1	12.9	-2.4	8.6	18.3
NCGC00164615-02	4.4	1.4	3	2.3	12.5	26.1	38.1	35.8
NCGC00164620-02	-8.9	0.1	1.8	4	8.9	37.2	59	74.1
NCGC00164621-02	-2.3	0.3	1.5	1.2	5.7	-9.7	-4.3	13.5
NCGC00164631-05	102.7	0.3	47.3	18.2	99	154.4	123.4	118.3
NCGC00164637-02	1.8	0.3	-5.1	3.2	20.4	44.3	26.6	38.3
NCGC00166141-06	4.6	0.9	91.9	6.8	11.3	6	2.7	8.6
NCGC00166153-02	11.3	2.6	2.5	7.4	44.1	29.1	34.8	6.3
NCGC00166294-03	-11.1	-1.1	2.1	0.3	12.4	14.2	23.4	13.2
NCGC00166308-02	13.5	0.8	-0.7	0.1	16	6.6	17.4	9.9
NCGC00166310-02	-6.4	-0.6	-0.9	-0.1	10.5	7.9	1.5	7.3
NCGC00166312-02	111.3	2.4	0.2	14.4	101.3	163.4	124.7	120
NCGC00166413-02	8.6	0.3	3.8	1.4	2.9	-6.2	-1.7	-7.3
NCGC00167436-02	111.7	2.2	5.2	40.3	102	163.3	126.7	121.6
NCGC00167459-02	-7	-1.3	3	3.1	17.7	13.5	17	11.2
NCGC00167472-03	0	0.2	3.4	0.3	11.8	17.9	-3.5	8.7
NCGC00167473-02	1.8	1.8	-0.9	0.3	13.1	-3.1	-0.1	6.2
NCGC00167492-03	90.2	22.4	4	-2.2	94.2	154.8	102.2	93.2
NCGC00167505-02	0.1	12.2	4.7	0.8	9.4	23	14.5	9.7
NCGC00167510-02	-8	3	1.2	0.3	-0.5	3.1	25.7	14
NCGC00167515-02	51.7	4.1	3.1	4.1	39.5	40.5	39.5	48.1
NCGC00167519-02	-5.7	1.8	4.1	-0.3	8.9	-16.2	5.1	8.7
NCGC00167522-02	-0.1	-0.7	4.1	4.5	56.9	82.4	64.5	82.3
NCGC00167526-02	-11.6	1.4	2.5	-0.1	7.7	-4.4	13.5	16.9
NCGC00167529-02	4.2	1	3.4	1.6	24.3	18.4	7	0
NCGC00167531-02	-0.5	0.4	6.4	2.5	13.6	17.2	25.9	5.7
NCGC00167533-02	4.3	0.1	0.6	0.1	29.7	14.2	23.1	6.9
NCGC00167536-03	3.6	1	3.3	2.2	14.2	25.4	-1.5	24.4
NCGC00167569-01	9.6	3.2	0.7	8.5	10.8	10.6	33.6	10.9
NCGC00167574-03	-6.6	-0.7	1.4	3.7	21.6	53.5	42.1	40.2
NCGC00167729-03	47.9	0.7	1	5.4	68.8	126	77.1	111.3
NCGC00167754-02	72.7	21.1	3.9	1.8	31.2	114.9	10.2	17.5
NCGC00167808-02	-3	17.7	3.4	0.3	84.5	136.3	104.2	74.5
NCGC00168748-02	27.7	0.6	12.5	2.4	11.5	32.1	65.2	48.4
NCGC00173359-04	1.4	2.8	3.6	3.3	21.3	-5.2	49.3	34.2
NCGC00174046-02	-38.5	4.9	3.1	0.2	87.8	89.5	120.1	103.8
NCGC00177995-02	-4.3	2.8	3.8	0.5	15.4	13.5	29.7	28.3
NCGC00178395-04	18.5	2.6	132.9	1.3	46.5	71.6	68.8	8.7
NCGC00179244-03	-2.8	1.7	3.6	2.1	10.9	-8.8	4.1	10.3
NCGC00179248-03	5.2	2	4.8	1.2	20.2	11.6	28.8	1.9
NCGC00179250-03	96.1	5.2	0.7	1.6	101.1	162.3	122.5	99.6
NCGC00179265-03	0.9	1.3	4.7	1.6	16.1	8.7	-1.2	-2.4
NCGC00179312-03	35.3	-0.9	4.2	3.4	11.8	10.1	1.1	1
NCGC00179599-03	-7.6	-0.5	2	5.2	21.3	17.3	3.6	7.8
NCGC00179630-03	-8.7	-0.1	3.6	1.2	17	22.2	28	15
NCGC00179642-03	107.3	1.3	5.5	35.3	101.8	162.8	126.7	121.3
NCGC00179663-03	-5.3	0.6	2.6	-1	4.2	-9.7	12.2	8.2
NCGC00181034-03	19.4	0.3	1.6	0.3	33.5	44.6	43.2	11.8
NCGC00181111-02	7.3	8.5	3.5	4	43.1	47.9	69.7	77.6
NCGC00181124-02	0	-0.4	15.2	1.2	8.4	3.4	22.6	5.9
NCGC00181170-02	44.6	3	0.9	-0.7	13.5	18.4	6.5	-7.5
NCGC00181294-01	-4.4	0.2	0.9	-0.5	12.9	-1	0.6	1.6
NCGC00181297-01	1.9	1.9	2.1	-0.2	0.9	6.7	13.3	29.2
NCGC00181300-01	14.1	2.2	1.9	2.6	24.5	25.5	11.7	39.1
NCGC00181305-01	5.9	0.5	0.7	6	14.8	2.6	10.8	7.5
NCGC00181354-02	-4.2	2.2	3	2.3	23.7	-15.3	34.7	4.5
NCGC00181749-01	-11.8	0.6	3.4	-0.5	7.8	-9.1	0.7	4.5
NCGC00181750-01	-3.3	2	4.2	6.2	15.2	8.9	2.6	16.4
NCGC00181755-01	5.8	1	3	3.1	15.4	9.6	10.2	3.2
NCGC00181756-01	-4.2	-1.5	7.6	1	15.8	26.6	10	5.5
NCGC00181761-01	80.1	-0.5	3.7	-1	11.6	5.8	-2.2	1.5
NCGC00181764-01	9.1	-0.2	0.6	1.7	18.7	6.7	-2.6	2.7
NCGC00181788-01	-5.8	1	7.8	-21	11.7	21.3	2.2	7.7
NCGC00181794-01	-10.9	1.1	5.4	0.5	3.8	-11.3	27.5	22.9
NCGC00181795-02	77.6	3.4	1.8	3.1	-2.1	-0.8	-6.6	21.4
NCGC00181909-01	0.7	0.5	5.5	0.9	17.8	32.5	50.7	18.5
NCGC00181910-01	12.1	2.4	2.5	0.2	19.7	26	12.3	4.9
NCGC00181912-01	-12.8	-0.1	2.6	-0.9	13.4	8.4	11.2	3.6
NCGC00181913-02	14.1	4.3	21.5	7.4	81.5	133.3	86.9	77.3
NCGC00181914-01	-7.8	0.3	16.7	9.1	5.5	32.4	30	18.3
NCGC00181915-02	-10	0.6	2	3.6	10.3	-0.7	20.4	28.6
NCGC00182030-01	16.6	1.4	2.4	4.1	15.8	20	3	5.8
NCGC00182546-02	2.5	0.6	5.2	3.8	11.3	-3.7	6.6	-3.2
NCGC00182552-02	82.7	2.9	5.8	-0.7	21.1	10.7	5.8	6.4
NCGC00182704-02	23.8	2.8	3.8	-1.5	84.3	116.3	101.3	88
NCGC00182713-01	43.3	45.9	2.5	2.8	101.4	158.1	124	116.9
NCGC00182982-01	0.6	-0.4	4.7	1.1	8.2	18.7	5	7.4
NCGC00182983-01	18.4	1.7	10.4	0.4	37.1	56	16.7	50.3
NCGC00182984-01	-7	0	3.9	-2.7	55.5	42.6	55.5	33.9
NCGC00182985-01	18.6	1.3	-0.5	0.3	18.6	4	18.2	4.3
NCGC00182986-01	14.6	0.9	0.6	1.1	16.1	70.3	46.2	78.3
NCGC00182987-01	-10.4	0.5	3.5	1.4	10.1	-12.2	-5.4	-5.5
NCGC00182988-01	-12.4	-0.4	4	3.3	8.4	21.3	0.9	-0.6
NCGC00182989-01	7	-0.1	33.9	3	17.8	10.1	14.2	0.7
NCGC00182990-01	0.8	34.2	3.2	1.5	16.9	27.8	45.5	18.6
NCGC00182991-01	17.7	1.5	33.5	3.9	9.6	18.2	4.7	-0.1
NCGC00182992-01	87.3	1.7	1.3	1.9	14.2	-0.2	5.6	8.8
NCGC00182993-01	-6.2	-0.8	3.5	5.3	14.5	22.2	0.6	-1.9
NCGC00182994-01	-12.8	1.5	9.5	8	11.1	15.1	23.2	7.4
NCGC00182995-01	14.2	0.7	18.5	7.7	14.6	26.1	47.4	10.5
NCGC00182996-01	6.7	-0.6	3	-0.1	77.5	88.2	46	35.5
NCGC00182998-01	105.9	54.6	19.9	1.6	58.3	80.5	98.8	91.9
NCGC00182999-01	7.5	2.3	3.5	4	4.5	0.1	2.3	11.4
NCGC00183000-01	19.4	5.1	15.3	0.4	68.1	73.8	7.8	0.6
NCGC00183001-01	3.5	3.2	3.7	2	21.9	15.2	38.9	52.2
NCGC00183002-01	23.7	0.2	2.1	2.3	17.7	97.6	84.6	57.8
NCGC00183003-01	19.5	4	12.4	3.8	88.7	60.6	81.8	50.2
NCGC00183004-01	-1.7	0.7	3.7	3.1	8.9	9.8	1.4	19.7
NCGC00183005-01	12.9	3.5	9.9	4.3	62.1	93.9	81.9	53.5
NCGC00183007-01	5.8	11.7	1.6	3.7	14	6.6	32.6	46.8
NCGC00183008-01	48.1	3.8	4.1	20.1	101.8	166.7	125.4	120.3
NCGC00183009-01	15.5	1.4	3.8	1.8	29.7	56.9	54.9	44.4
NCGC00183010-01	0.7	0	0	2.1	17.3	29.1	-5.7	5.8
NCGC00183011-01	15.6	1.7	0.4	2.8	19.7	12.2	23.7	-2.2
NCGC00183012-01	9.2	0.5	2	-0.1	31.7	14.9	43	13.4
NCGC00183013-01	-4.8	-0.2	2.8	-1.2	6.6	19.3	7.6	40
NCGC00183014-01	-3.2	10.1	4.4	1	14.2	12.2	-4.3	4.3
NCGC00183016-01	13.4	-0.1	4.6	0.9	13.2	16	6	2.9
NCGC00183017-01	-3.4	1.6	4.1	1.8	7.8	33	7.9	12.8
NCGC00183019-01	-12.6	-0.2	1.2	-19.6	15.5	27.3	1.1	-5.3
NCGC00183020-01	111	10.2	116.8	213.1	101.3	161.3	126.5	119.5
NCGC00183021-01	-6.2	0.1	3.8	0.8	23.9	23.5	13.8	17.3
NCGC00183023-01	3.8	-0.1	2	3.6	37.8	12.2	18.2	5.6
NCGC00183025-01	-2.4	0.1	2.7	1.3	40	13.6	0.8	-1.1
NCGC00183026-01	-11	1.8	5	2.9	12.4	-14.7	-0.4	2.5
NCGC00183027-01	17.7	1.3	0.1	2.5	11.7	18.7	13.2	0.5
NCGC00183029-02	0.1	22.4	4.4	3.3	20.1	37.5	2.2	12.3
NCGC00183049-01	13.1	0.8	12.2	23.9	59.7	96.2	91.3	95.8
NCGC00183096-01	-7.1	-0.1	3.6	2.6	8.8	16.1	-1.2	13.9
NCGC00183103-01	18	0	1.7	23	100.6	157.3	122.2	116
NCGC00183828-01	1.6	5.4			27.2	19.2	11.6	26.7
NCGC00183829-01	7.8	1.4	0	4.3	21.7	28.1	69.4	19.1
NCGC00183830-01	23.2	35.5	10.9	1.5	68.5	123	99.8	94.6
NCGC00183831-01	10.3	0.6	2.4	-1	13.1	32.8	22.9	19.5
NCGC00183833-01	-10	1.4	3.9	9.5	15.5	4.6	32	10.6
NCGC00183836-01	10.1	1.7	1.4	-1	6.4	-14.3	-2	-3.4
NCGC00183837-01	32.7	1.8	0.9	3.7	14.8	27.4	47.5	53.5
NCGC00183839-01	2.7	-0.1	3.1	8.2	22.6	39.3	32.5	27.6
NCGC00183841-01	0.7	2.6	2.7	13.1	40.2	39.2	18.4	21.4
NCGC00183842-01	-4.4	0.3	7.2	5.5	16.5	38.5	35.7	13.2
NCGC00183844-01	5.2	1.9	2.8	-1.5	13.9	54.7	34.3	40.5
NCGC00183845-01	11.4	0.1	2.3	5	12.5	7.6	8.6	5.3
NCGC00183847-01	-2.1	5.8	53.3	10	31.1	96.6	102.6	85.1
NCGC00183848-01	7.2	1.3	3.2	0.5	10.3	-4.4	4.2	1.3
NCGC00183850-01	100.1	8.2	2.4	1.2	29.9	40.6	56.5	54
NCGC00183851-01	-6.7	1.9	5.1	-0.4	14.8	10.2	9.9	13.8
NCGC00183853-01	89.4	13.1	7.4	13.3	101.2	155.2	124	117.2
NCGC00183856-01	13	3	4.4	0.3	63.9	68.3	5.2	56
NCGC00183859-01	-9.4	-1.3	2	6	34.6	12.1	22.7	14.9
NCGC00183860-01	-7	-0.8	2.8	2.8	12	24	12.4	-0.1
NCGC00183861-01	-12.5	-0.3	1.1	3.5	16.9	26.2	17.7	2
NCGC00183863-01	-13.3	-0.1	2.1	-0.1	12.7	22.3	8	13.7
NCGC00183876-03	103.2	6.3	13.8	0.2	47.8	22.7	32.1	2.4
NCGC00185767-01	7.9	-0.1	3.3	9.9	18.7	59.8	23.2	0.2
NCGC00185768-01	52.9	8.2	1.9	1.3	102	160.7	126.6	120.9
NCGC00185770-01	1.6	0.5	0.3	2.1	5.3	6.9	-0.1	8.6
NCGC00229704-01	62.5	62.4	-5.7	1	64.7	116.7	78.2	83.7
NCGC00241107-02	1.5	17.6	2.4	47.9	101.9	163.4	126.4	121.2
NCGC00247910-02	3.7	1.4	2.4	1.9	7.6	-5.8	13.3	20.8
NCGC00247932-02	-2.6	1.5	9.6	1.3	90.1	101.2	96.3	100.5
NCGC00248061-02	22.3	1.1	3.9	-1.6	11.3	9.5	5	15
NCGC00248247-02	10.6	9	5.5	-0.1	14.5	5.9	-0.4	8.3
NCGC00249050-02	8.9	17.1	6.1	4.8	77.7	135.5	101	104.1
NCGC00249417-02	100.2	0.9	3.8	39.8	101.4	158.1	124.4	117.5
NCGC00249607-02		6.8			11.1	1.9	37.3	51.9
NCGC00249610-02	-7.3	1	3.7	-1.3	5	0.3	-0.8	10.9
NCGC00249613-02	110.4	129.2	10.5	5.2	100.6	150.3	123.6	117.2
NCGC00250401-02	109.8	76.1	5	6.7	89.8	90.9	71.2	93.5
NCGC00253618-01	0.1	-1	3.2	2.1	9.6	3	7.9	0.7
NCGC00253619-01	-3.6	-0.1	2.2	0.1	18.3	3.8	3.2	-2.8
NCGC00253622-01	-12.7	0.9	1.1	1	14.6	14.3	4.6	-4.4
NCGC00253624-01	109.1	2	1.9	5.8	98.4	139.9	105.9	109.6
NCGC00253625-01	15.1	0.8	3.8	1.2	43	84	74.9	56.4
NCGC00253629-01	-7.4	1.1	1.3	0.1	10.6	-3.7	-1.1	12.2
NCGC00253632-01	-4.9	2.7	1	3.3	3.5	6.1	1.2	1.1
NCGC00253634-01	-5.9	16.9	7.3	-1.2	14.5	-4.2	6.5	-3.2
NCGC00253636-01	5.6	5.4			10.7	13	11.2	4.7
NCGC00253641-01	22.4	2.8	0.6	1.6	21.9	7.2	6.9	2.3
NCGC00253642-01	-8.5	2.5	1.9	2.3	40.8	40.9	50.6	43.4
NCGC00253650-01	105.8	4.6	1.8	0.8	101.3	147.7	123.1	118.9
NCGC00253654-01	-7.2	0	2.8	2.1	10	-3.4	-1.1	18.8
NCGC00253657-01	88.8	3.5	2.8	5.3	13.6	18.9	41.1	16.8
NCGC00253658-01	20.5	0.1	17.4	6	70	119.6	97.1	92.1
NCGC00253659-01	6.7	-0.1	1.3	4	17.8	-1.8	2.1	3.8
NCGC00253665-01	-4.6	0	0.6	7.2	9.5	-1.7	24.2	0.4
NCGC00253672-01	57.7	7.8	3.9	2.6	67.4	87.2	96.6	77.6
NCGC00253673-01	11.4	1.5	1.3	3	16.9	12.2	1.5	1.6
NCGC00253674-01	-14.6	0	2.8	-1.5	21.3	3.9	42.5	55.5
NCGC00253676-01	-0.3	1.8	4.8	3.1	12.4	43.3	32.2	39.7
NCGC00253680-01	-6.3	0.3	2.1	4.2	21.2	33.8	13.3	9.7
NCGC00253681-01	-11.2	-0.1	2.1	2.6	22	22.4	8.2	1.2
NCGC00253683-01	5.4	0.6	3	0.2	31.6	28.6	12.6	12.3
NCGC00253689-01	14.9	6.1	0.6	5.8	17.5	7.7	5.9	0.8
NCGC00253690-01	8	0.8	3.5	5.3	21.4	9.9	50	10.9
NCGC00253692-01	1.2	3.2	2.5	1.7	9.9	9.4	23.2	1.2
NCGC00253708-01	0.9	-0.7	2.7	1.7	9.4	7.4	8.6	9.1
NCGC00253710-01	-3.1	0.5	1.9	0.5	59.5	141	75.1	78.3
NCGC00253713-01	110.3	8.8	6.2	16	101.4	163.3	126.6	121.5
NCGC00253719-01	-2.9	19.6	3.8	10.2	21.8	10.3	29.9	18.1
NCGC00253724-01	107.5	-1	37.6	21.4	101.3	157.4	123.5	117
NCGC00253726-01	3.4	0.7	76.9	1.7	11.5	81.6	62.1	40.3
NCGC00253727-01	0.2	1.2	1.7	1.3	10.3	-2.6	5.6	10.1
NCGC00253728-01	9.8	3.2	1.5	6.5	10	4.8	4	2.1
NCGC00253729-01	-5	1.2	4.2	2.7	3.6	1.5	16.7	13.5
NCGC00253732-01	18.8	0.7	4	0.3	21.7	11.3	-1.7	5.1
NCGC00253734-01	15.4	-0.2	1.2	6.9	19.5	10.3	5.1	-1.3
NCGC00253741-01	-5.3	-0.3	0.9	1	17.8	25.2	7.3	2.6
NCGC00253744-01	5.8	0.4	5.1	-1	14.9	4.3	-0.4	-2.7
NCGC00253749-01	-8.2	1.1	2.6	3.5	24.2	38.7	2.8	7.4
NCGC00253752-01	44.6	3.6	10.7	8.4	34.1	79.4	13.1	44.4
NCGC00253758-01	3	0.8	3.2	1	8.6	-1.4	2.3	15.4
NCGC00253760-01	20.1	4.7	4.8	3.2	29.6	87.9	65.2	71.2
NCGC00253761-01	56.8	0.4	6.8	4.5	18.8	2.4	20.9	16.1
NCGC00253763-01	10	3.2	3.5	12.7	96.5	119.5	95.4	97.3
NCGC00253764-01	-1.2	1.4	2.4	0.1	4.2	-5.1	17	11.7
NCGC00253768-01	-7.5	3.6	4.8	1.9	18.7	0.2	11	-7.9
NCGC00253769-01	-0.1	0.1	14.1	14.3	23.2	48.7	41.7	24.8
NCGC00253770-01	34.8	25.2	2.7	6.1	37.1	37.5	34.8	50.5
NCGC00253771-01	24.3	0.2	1	-0.2	18.2	24.5	23.8	-0.4
NCGC00253867-02	-7.5	0.7	1	1.9	5.2	5.3	3.4	-4.2
NCGC00261969-01	13.2	0.2	4.6	0.7	1.9	2.9	27.2	80.7
NCGC00261978-01	11	0	36.4	3	16.3	13	30.2	15.3
NCGC00261980-01		2.7			7.4	14.2	3.7	-2.8
NCGC00262907-01	4.7	1.3	-0.3	10	17.9	7.8	36.5	-2.4
NCGC00262909-01	-3.5	11	0.4	18.7	95	122.5	82.7	101
NCGC00262911-01	9.9	3.7	1.9	-0.1	14.9	60.1	25.8	48
NCGC00262918-01	3.9	1.9	1.5	2.5	15.8	13.7	20	7.6
NCGC00262921-01	1.2	2.7	0.8	1	14.5	5.8	52.2	19.1
NCGC00262923-01	17.8	0	2.3	1.2	-19.2	13.3	10.7	55.1
NCGC00262925-01	-11.9	-1	1.6	2.8	13.2	16.1	5.2	3.3
NCGC00262927-01	1.4	0	1.4	0.9	14.7	4.9	30.6	25.8
NCGC00262928-01	-4.1	15.7	5.3	5.1	19	6.5	25.4	16.9
NCGC00262929-01	28.7	2.7	0.9	1.4	102.1	154.9	117.5	78.3
NCGC00262930-01	8.8	0.5	0.8	-1.9	29.7	25.1	33	32.1
NCGC00262931-01	59.2	58.3	3.2	2.2	59	80.2	80.2	18.9
NCGC00262934-01	43.4	5.3	2.8	-1.7	9.9	27.8	32.5	8
NCGC00262937-01	7	0.1	7.6	0.7	9.7	54.4	2.6	7.2
NCGC00262939-01	-3.2	0.1	4.7	8.1	14.9	10.1	19.8	6.1
NCGC00262940-01	-12	-0.1	2.4	0.3	11.2	2.9	-2.1	-1.5
NCGC00262941-01	8	1.6	15	5.9	18.3	19.9	56.3	21.1
NCGC00262942-01	8	0.1	29.4	2.2	55.1	92	78.6	17.9
NCGC00262943-01	-0.8	-0.2	2.9	0.6	14.4	23.7	2	-1.6
NCGC00262944-01	1.2	-0.2	5.8	2.4	9.5	0	4.2	4.8
NCGC00262945-01	8.7	1.8	2.4	-0.6	17	-2.4	51.2	55.9
NCGC00262946-01	24.8	1.9	3.6	1.6	9.5	9.6	26.8	2.4
NCGC00262947-01	-8.7	3.7	2	-0.9	5.4	-8.7	9.5	0.9
NCGC00262948-01	25.5	2.5	1.5	1.4	16.6	50.6	26.7	42.9
NCGC00262957-01	-4.7	0.9	2.2	3.4	20.6	60.1	122.7	117
NCGC00262958-01	-11.5	0.8	3.5	1.5	12.7	-5.8	-2.5	-5.8
NCGC00262959-01	34.2	0	4	4.8	101.1	157	123.1	116.6
NCGC00262960-01	-2.7	1.5	6.6	5.3	25.5	35.2	18.1	12.1
NCGC00262961-01	5.5	1.2	4.6	7.5	6.2	-2	0.6	-3.1
NCGC00262962-01	-13.2	28.1	4	-1.4	20.3	11.2	3.6	5.8
NCGC00262963-01	74	8	1.7	0.3	23.1	32.2	25.6	5.8
NCGC00262964-01	1.2	0.4	4.3	1.2	7.6	8.2	32.4	1.7
NCGC00262965-01	6	15	5.9	4.4	92.8	15	1.1	1.2
NCGC00262966-01	14.8	-0.2	2.7	-1.8	21.2	12.8	7.6	-1.4
NCGC00262967-01	18.5	7.1	15.8	3.6	25.5	30.9	48.5	46.2
NCGC00263444-01	11.8	0.3	2.6	2.3	10.2	14	7.8	13.2
NCGC00263460-01	9.8	-1.3	3.4	0.7	16.2	6.8	3	3.7
NCGC00263521-01	5.9	3.9	6.2	1.7	16.8	14.8	-6.6	0.4
NCGC00263524-01	79.4	5.8	8.1	1	12.3	40.6	9.3	19.6
NCGC00263526-01	-1.8	1.5	-0.6	4.6	9.4	12	33.1	6.2
NCGC00263530-01	22.8	-0.3	4	0.6	22.8	17.3	11.1	-0.3
NCGC00263532-01	5.6	0.1	2.7	-0.7	19	19.5	3.7	6.2
NCGC00263540-01	28.4	0.7	9	4.4	34.3	80.6	39.3	30.4
NCGC00263541-01	-5.2	-0.4	5.4	0.6	18.8	6.2	22.7	-2.9
NCGC00263544-01	37.9	13.9	8.3	1.2	47.2	53.1	62	70.9
NCGC00263546-01	78.4	1.6	2.2	0.3	15	14.3	6.7	14
NCGC00263548-01	109.4	61.6	6.2	5.9	81.2	110.7	85.9	101.7
NCGC00263557-01	-0.6	3.5	30.8	8.3	3.6	69.7	44.4	35.6
NCGC00263563-01	111.9	10.6	5.4	15	98.4	162.4	70.2	86.8
NCGC00263565-01	-2.3	0.9	2.1	3.4	9.1	-0.6	32.2	7.4
NCGC00263568-01	106.5	72.7	3.8	5.8	76.7	91.4	94.3	103.3
NCGC00263571-01	-7.8	2.2	-0.7	1.7	11.4	41.6	10.2	3.8
NCGC00263572-01	103.9	28.8	0.8	7.6	93.6	129.9	111.8	112.2
NCGC00263573-01	3.9	-0.6	3.7	2.4	9.8	8.9	3.1	8.4
NCGC00263574-01	-5.5	-1.1	13.7	1.1	12.8	11.1	17.1	6
NCGC00263576-01	19.8	-0.5	-0.3	6	35.6	11.3	56.9	16.5
NCGC00263579-01	60.9	8.6	3.7	5.8	100.8	158.3	124	117
NCGC00263580-01	50.9	63.4	4.9	1.3	60.7	116.1	81.9	95.5
NCGC00263583-01	-13.9	0.9	2	4.1	17.2	9.6	0.3	-3.9
NCGC00263584-01	-5.9	1.1	1.9	5.3	50.1	64.5	72.5	96.5
NCGC00263585-01	15.3	-0.5	5.5	-2	11.6	22	-2.7	-4.3
NCGC00263652-01	11.7	-0.6	13.5	0.3	24.7	10.8	25.1	4.2
NCGC00263654-01	-1.9	-0.6	38.9	8.9	3.2	15.6	30.9	8
NCGC00263655-01	0.1	-0.8	2.4	3.9	9.3	15.2	8.6	10.5
NCGC00263656-01	111.9	0	6.5	9.2	93.3	66.6	61.7	89.3
NCGC00263657-01	5.9	2	6.2	3.9	22.8	9.6	42	30.9
NCGC00263658-01	0.9	-1.1	1.3	1.6	16.5	34.9	44	47.6
NCGC00263659-01	16.3	0.6	2.5	2	13.9	12.2	2.8	2.7
NCGC00263567-01	2.5	9.7	4.3	1.4	11.1	17.1	26.9	9.6
NCGC00159559-03	23.1	1.3	-0.1	-0.1	16.2	24.4	2.4	4.6
NCGC00164594-02	4.7	-0.3	7	0.9	21.9	0.5	32.8	12.3
NCGC00174007-04	10.9	1.3	8	1.8	8.3	9.6	13.5	6.6
NCGC00179676-03	14.7	0.9	16.9	20.3	101.9	163.5	126.9	121.6
NCGC00263543-01	109.2	76	2.4	4.5	67.6	85.9	78.1	100.5
NCGC00179504-05	103.5	44.6	1.6	0.6	49.6	73.1	53.9	21.9
NCGC00263918-03	106.8	28.9	4	3	82.4	99.3	53.2	27.1
NCGC00249928-01	1.4	0.9	1.8	3.1	42.7	12.2	5.1	4.7
NCGC00182549-02	32	2.4	2.8	3.1	3.5	4.3	16.7	0.4
NCGC00159513-03	6.9	2.9	2.3	-3.3	33.9	45.4	59.5	4.9
NCGC00274068-01	97.4	36.2	0.4	4.2	45.9	126.8	81.4	86.8
NCGC00274059-01	5.7	2.7	-1.7	0.9	-5.3	7.8	2.9	-1.5
NCGC00249937-01	-5.6	-1.2	1.8	1.5	19.6	30.2	19	17.5
NCGC00249933-01					33.8	39.7	4.8	7.7
NCGC00091288-05	36.1	4.5	0.9	-0.4	-5.4	11.1	5	-18.6
NCGC00274063-01	80.8	47.7	2.8	6.8	52.3	43	64.7	18.3
NCGC00249935-01	18.1	3.8	-0.5	-1.1	-20.4	36.7	5.6	11.7
NCGC00249934-01	15.8	0.6	1	-2.5	56.8	80	68	-19.9
NCGC00249936-01	-0.8	2.2	-0.3	-0.4	1.3	28.3	21.8	-3.2
NCGC00249930-01	27.1	0.3	0.7	14.2	12.5	-1.6	7	9.2
NCGC00242506-02	107.3	137	2.1	1.6	96.9	132.3	101.6	100
NCGC00274070-01	14.1	1.3	2.3	1.5	6	20.2	36.5	2.3
NCGC00021191-09	16	1.3	2.1	7	29.7	14.9	7	3.8
NCGC00165862-02	17.2	1.8	-3.4	1.4	0	16.6	2.8	-13.8
[truncated: 513 more rows]
